# Supplementary material for: Di-n-butyl­ammonium 2-(3,5-di-tert-butyl-4-hydroxy­benzyl­sulfan­yl)nicotinate
Source: Acta Crystallogr Sect E Struct Rep Online. 2008 Aug 20;64(Pt 9):o1799. doi: 10.1107/S1600536808026202 (PMC2960651; doi:10.1107/S1600536808026202)
Supplement: Supplementary file 1 [file e-64-o1799-sup1.cif]

##############################################################################
###                                                                        ###
###        Electronic paper (Acta Crystallographica Section E)             ###
###                                                                        ###
##############################################################################
#                                                                            #
# This CIF contains the data in a paper accepted for publication in Acta     #
# Crystallographica Section E. It conforms to the requirements of Notes      #
# for Authors for Section E, and has been peer reviewed under the auspices   #
# of the IUCr Commission on Journals.                                        #
#                                                                            #
# Full details of the Crystallographic Information File format               #
# are given in the paper "The Crystallographic Information File (CIF):       #
# a New Standard Archive File for Crystallography" by S. R. Hall, F. H.      #
# Allen and I. D. Brown [Acta Cryst. (1991), A47, 655-685].                  #
#                                                                            #
# The current version of the core CIF dictionary is obtainable from          #
# ftp://ftp.iucr.org/pub/cif_core.dic. The current version number is 2.4.    #
#                                                                            #
# Software is freely available for graphical display of the structure(s) in  #
# this CIF.  For information consult the CIF home page http://www.iucr.org/  #
# cif/home.html                                                              #
#                                                                            #
# This file may be used for bona fide research purposes within the           #
# scientific community so long as proper attribution is given to the journal # 
# article from which it was obtained.                                        #
#                                                                            #
##############################################################################
                                             
data_global
_audit_creation_method     SHELXL-97
_journal_date_recd_electronic     2008-08-11
_journal_date_accepted     2008-08-13
_journal_name_full     'Acta Crystallographica, Section E'
_journal_year     2008
_journal_volume     64
_journal_issue      9
_journal_page_first     o1799
_journal_page_last     o1799
_journal_paper_category     QO
_journal_coeditor_code     LH2682
_publ_contact_author
;
     Dr. Seik Weng Ng
     Department of Chemistry
     University of Malaya
     50603 Kuala Lumpur
     Malaysia
;
_publ_contact_author_email     seikweng@um.edu.my
_publ_contact_author_fax     '03 7967 4193'
_publ_contact_author_phone     '03 7967 6778'
_publ_section_title
;
Di-<i>n</i>-butylammonium
2-(3,5-di-<i>tert</i>-butyl-4-hydroxybenzylsulfanyl)nicotinate
;
loop_
    _publ_author_name
    _publ_author_address
    'Mansor, Shahirah'
;
Department of Chemistry
University of Malaya
50603 Kuala Lumpur
Malaysia
;
    'Yehye, Wagee A.'
;
Department of Chemistry
University of Malaya
50603 Kuala Lumpur
Malaysia
;
    'Ariffin, Azhar'
;
Department of Chemistry
University of Malaya
50603 Kuala Lumpur
Malaysia
;
    'Rahman, Noorsaadah Abdul'
;
Department of Chemistry
University of Malaya
50603 Kuala Lumpur
Malaysia
;
    'Ng, Seik Weng'
;
Department of Chemistry
University of Malaya
50603 Kuala Lumpur
Malaysia
;
_publ_section_synopsis     .
data_I
_audit_creation_method     SHELXL-97
_chemical_name_systematic
;
Di-<i>n</i>-butylammonium
2-(3,5-di-<i>tert</i>-butyl-4-hydroxybenzylsulfanyl)nicotinate
;
_chemical_name_common     ?
_chemical_formula_moiety     'C8 H20 N +, C21 H26 N O3 S -'
_chemical_formula_sum     'C29 H46 N2 O3 S'
_chemical_formula_iupac     'C8 H20 N +, C21 H26 N O3 S -'
_chemical_formula_weight     502.74
_chemical_melting_point     ?
_symmetry_cell_setting     Orthorhombic
_symmetry_space_group_name_H-M     'P c a 21'
_symmetry_space_group_name_Hall     'P 2c -2ac'
loop_
    _symmetry_equiv_pos_as_xyz
    'x, y, z'
    '-x, -y, z+1/2'
    'x+1/2, -y, z'
    '-x+1/2, y, z+1/2'
_cell_length_a     23.4451(3)
_cell_length_b     18.7712(3)
_cell_length_c     12.9657(2)
_cell_angle_alpha     90.00
_cell_angle_beta     90.00
_cell_angle_gamma     90.00
_cell_volume     5706.11(15)
_cell_formula_units_Z     8
_cell_measurement_reflns_used     6621
_cell_measurement_theta_min     2.2
_cell_measurement_theta_max     25.1
_cell_measurement_temperature     293(2)
_exptl_crystal_description     Prism
_exptl_crystal_colour     Colorless
_exptl_crystal_size_max     0.25
_exptl_crystal_size_mid     0.15
_exptl_crystal_size_min     0.05
_exptl_crystal_density_diffrn     1.170
_exptl_crystal_density_meas     ?
_exptl_crystal_density_method     'not measured'
_exptl_crystal_F_000     2192
_exptl_absorpt_coefficient_mu     0.145
_exptl_absorpt_correction_type     Multi-scan
_exptl_absorpt_process_details     '(SADABS; Sheldrick, 1996)'
_exptl_absorpt_correction_T_min     0.9648
_exptl_absorpt_correction_T_max     0.9928
_diffrn_ambient_temperature     100(2)
_diffrn_radiation_type     MoK\a
_diffrn_radiation_wavelength     0.71073
_diffrn_radiation_source     'fine-focus sealed tube'
_diffrn_radiation_monochromator     graphite
_diffrn_measurement_device_type     'Bruker SMART APEX'
_diffrn_measurement_method     \w
_diffrn_detector_area_resol_mean     ?
_diffrn_reflns_number     53030
_diffrn_reflns_av_R_equivalents     0.0659
_diffrn_reflns_av_sigmaI/netI     0.0669
_diffrn_reflns_theta_min     1.08
_diffrn_reflns_theta_max     27.50
_diffrn_reflns_theta_full     27.50
_diffrn_measured_fraction_theta_max     1.000
_diffrn_measured_fraction_theta_full     1.000
_diffrn_reflns_limit_h_min     -30
_diffrn_reflns_limit_h_max     30
_diffrn_reflns_limit_k_min     -24
_diffrn_reflns_limit_k_max     24
_diffrn_reflns_limit_l_min     -16
_diffrn_reflns_limit_l_max     16
_diffrn_standards_number     0
_diffrn_standards_interval_count     0
_diffrn_standards_interval_time     0
_diffrn_standards_decay_%     0
_reflns_number_total     13074
_reflns_number_gt     10355
_reflns_threshold_expression     I>2\s(I)
_refine_ls_structure_factor_coef     Fsqd
_refine_ls_matrix_type     full
_refine_ls_R_factor_all     0.0658
_refine_ls_R_factor_gt     0.0461
_refine_ls_wR_factor_gt     0.0965
_refine_ls_wR_factor_ref     0.1099
_refine_ls_goodness_of_fit_ref     1.072
_refine_ls_restrained_S_all     1.072
_refine_ls_number_reflns     13074
_refine_ls_number_parameters     647
_refine_ls_number_restraints     1
_refine_ls_hydrogen_treatment     constr
_refine_ls_weighting_scheme     calc
_refine_ls_weighting_details
           'calc w=1/[\s^2^(Fo^2^)+(0.047P)^2^+0.106P] where P=(Fo^2^+2Fc^2^)/3'
_atom_sites_solution_hydrogens     geom
_atom_sites_solution_primary     direct
_atom_sites_solution_secondary     difmap
_refine_ls_shift/su_max     0.002
_refine_ls_shift/su_mean     0.000
_refine_diff_density_max     0.368
_refine_diff_density_min     -0.324
_refine_ls_extinction_method     none
_refine_ls_extinction_coef     ?
_refine_ls_abs_structure_details     'Flack (1983), 6221 Friedel pairs'
_refine_ls_abs_structure_Flack     0.03(6)
loop_
    _atom_type_symbol
    _atom_type_description
    _atom_type_scat_dispersion_real
    _atom_type_scat_dispersion_imag
    _atom_type_scat_source
    'C' 'C' 0.0033 0.0016
                         'International Tables Vol C Tables 4.2.6.8 and 6.1.1.4'
    'H' 'H' 0.0000 0.0000
                         'International Tables Vol C Tables 4.2.6.8 and 6.1.1.4'
    'N' 'N' 0.0061 0.0033
                         'International Tables Vol C Tables 4.2.6.8 and 6.1.1.4'
    'O' 'O' 0.0106 0.0060
                         'International Tables Vol C Tables 4.2.6.8 and 6.1.1.4'
    'S' 'S' 0.1246 0.1234
                         'International Tables Vol C Tables 4.2.6.8 and 6.1.1.4'
_computing_data_collection     'APEX2 (Bruker, 2007)'
_computing_cell_refinement     'SAINT (Bruker, 2007)'
_computing_data_reduction     'SAINT (Bruker, 2007)'
_computing_structure_solution     'SHELXS97 (Sheldrick, 2008)'
_computing_structure_refinement     'SHELXL97 (Sheldrick, 2008)'
_computing_molecular_graphics     'X-SEED (Barbour, 2001)'
_computing_publication_material     'publCIF (Westrip, 2008)'
loop_
    _atom_site_type_symbol
    _atom_site_label
    _atom_site_fract_x
    _atom_site_fract_y
    _atom_site_fract_z
    _atom_site_U_iso_or_equiv
    _atom_site_adp_type
    _atom_site_calc_flag
    _atom_site_refinement_flags
    _atom_site_occupancy
    _atom_site_disorder_assembly
    _atom_site_disorder_group
    S S1 0.61020(3) 0.10851(3) 0.49998(5) 0.01813(13) Uani d . 1 . .
    S S2 0.37510(2) 0.39163(3) 0.74680(5) 0.01700(13) Uani d . 1 . .
    O O1 0.55912(8) 0.15648(10) 0.82414(14) 0.0307(5) Uani d . 1 . .
    O O2 0.54769(7) 0.17288(9) 0.65688(14) 0.0215(4) Uani d . 1 . .
    O O3 0.59777(7) 0.18381(9) 0.01696(14) 0.0275(4) Uani d . 1 . .
    H H3O 0.6043 0.1669 -0.0418 0.041 Uiso d R 1 . .
    O O4 0.41450(9) 0.34101(11) 0.41905(14) 0.0367(5) Uani d . 1 . .
    O O5 0.43445(7) 0.32878(9) 0.58473(13) 0.0206(4) Uani d . 1 . .
    O O6 0.41772(7) 0.31263(8) 1.21888(13) 0.0190(4) Uani d . 1 . .
    H H6O 0.4154 0.3238 1.2815 0.028 Uiso d R 1 . .
    N N1 0.68358(9) 0.02784(11) 0.60001(18) 0.0216(5) Uani d . 1 . .
    N N2 0.30600(9) 0.48203(10) 0.65446(18) 0.0202(5) Uani d . 1 . .
    N N3 0.48194(8) 0.27324(10) 0.76764(15) 0.0171(4) Uani d . 1 . .
    H H31 0.4621 0.2982 0.7228 0.021 Uiso calc R 1 . .
    H H32 0.4994 0.2390 0.7338 0.021 Uiso calc R 1 . .
    N N4 0.50031(8) 0.22795(10) 0.47395(16) 0.0183(5) Uani d . 1 . .
    H H41 0.4817 0.2624 0.5053 0.022 Uiso calc R 1 . .
    H H42 0.5205 0.2052 0.5207 0.022 Uiso calc R 1 . .
    C C1 0.57288(10) 0.14489(12) 0.7329(2) 0.0174(5) Uani d . 1 . .
    C C2 0.62184(10) 0.09532(12) 0.7132(2) 0.0154(5) Uani d . 1 . .
    C C3 0.65056(10) 0.06652(12) 0.7969(2) 0.0183(5) Uani d . 1 . .
    H H3 0.6393 0.0790 0.8649 0.022 Uiso calc R 1 . .
    C C4 0.69525(10) 0.02001(13) 0.7826(2) 0.0241(6) Uani d . 1 . .
    H H4 0.7155 0.0010 0.8398 0.029 Uiso calc R 1 . .
    C C5 0.70982(11) 0.00190(14) 0.6839(2) 0.0261(6) Uani d . 1 . .
    H H5 0.7402 -0.0309 0.6742 0.031 Uiso calc R 1 . .
    C C6 0.64087(10) 0.07440(12) 0.6142(2) 0.0168(5) Uani d . 1 . .
    C C7 0.64989(12) 0.05976(14) 0.4028(2) 0.0224(6) Uani d . 1 . .
    H H7A 0.6913 0.0637 0.4163 0.027 Uiso calc R 1 . .
    H H7B 0.6393 0.0087 0.4046 0.027 Uiso calc R 1 . .
    C C8 0.63593(10) 0.09092(12) 0.2985(2) 0.0171(5) Uani d . 1 . .
    C C9 0.67319(10) 0.13750(12) 0.2502(2) 0.0195(5) Uani d . 1 . .
    H H9 0.7080 0.1492 0.2836 0.023 Uiso calc R 1 . .
    C C10 0.66148(10) 0.16767(12) 0.1548(2) 0.0174(5) Uani d . 1 . .
    C C11 0.60902(10) 0.15045(13) 0.1087(2) 0.0167(5) Uani d . 1 . .
    C C12 0.56896(10) 0.10404(12) 0.1557(2) 0.0149(5) Uani d . 1 . .
    C C13 0.58492(10) 0.07448(12) 0.2512(2) 0.0178(5) Uani d . 1 . .
    H H13 0.5597 0.0421 0.2842 0.021 Uiso calc R 1 . .
    C C14 0.70550(10) 0.21645(13) 0.1011(2) 0.0189(5) Uani d . 1 . .
    C C15 0.75874(11) 0.22665(13) 0.1683(2) 0.0273(6) Uani d . 1 . .
    H H15A 0.7861 0.2572 0.1322 0.041 Uiso calc R 1 . .
    H H15B 0.7763 0.1802 0.1821 0.041 Uiso calc R 1 . .
    H H15C 0.7479 0.2491 0.2337 0.041 Uiso calc R 1 . .
    C C16 0.72503(11) 0.18201(13) -0.0005(2) 0.0269(6) Uani d . 1 . .
    H H16A 0.7571 0.2091 -0.0289 0.040 Uiso calc R 1 . .
    H H16B 0.6934 0.1822 -0.0499 0.040 Uiso calc R 1 . .
    H H16C 0.7370 0.1328 0.0127 0.040 Uiso calc R 1 . .
    C C17 0.68062(11) 0.29091(12) 0.0801(2) 0.0231(6) Uani d . 1 . .
    H H17A 0.7089 0.3199 0.0434 0.035 Uiso calc R 1 . .
    H H17B 0.6710 0.3139 0.1457 0.035 Uiso calc R 1 . .
    H H17C 0.6462 0.2864 0.0378 0.035 Uiso calc R 1 . .
    C C18 0.50986(10) 0.08924(13) 0.1108(2) 0.0195(5) Uani d . 1 . .
    C C19 0.51350(11) 0.04930(14) 0.0071(2) 0.0269(6) Uani d . 1 . .
    H H19A 0.5330 0.0793 -0.0438 0.040 Uiso calc R 1 . .
    H H19B 0.4749 0.0383 -0.0173 0.040 Uiso calc R 1 . .
    H H19C 0.5349 0.0049 0.0165 0.040 Uiso calc R 1 . .
    C C20 0.47803(11) 0.16037(14) 0.0993(2) 0.0269(6) Uani d . 1 . .
    H H20A 0.5000 0.1923 0.0546 0.040 Uiso calc R 1 . .
    H H20B 0.4733 0.1824 0.1673 0.040 Uiso calc R 1 . .
    H H20C 0.4404 0.1518 0.0686 0.040 Uiso calc R 1 . .
    C C21 0.47340(11) 0.04226(15) 0.1813(2) 0.0304(7) Uani d . 1 . .
    H H21A 0.4913 -0.0047 0.1883 0.046 Uiso calc R 1 . .
    H H21B 0.4353 0.0368 0.1513 0.046 Uiso calc R 1 . .
    H H21C 0.4702 0.0646 0.2493 0.046 Uiso calc R 1 . .
    C C22 0.40686(10) 0.35717(12) 0.5114(2) 0.0181(5) Uani d . 1 . .
    C C23 0.36259(10) 0.41265(12) 0.53553(19) 0.0143(5) Uani d . 1 . .
    C C24 0.33721(10) 0.44858(12) 0.4542(2) 0.0184(5) Uani d . 1 . .
    H H24 0.3480 0.4374 0.3854 0.022 Uiso calc R 1 . .
    C C25 0.29663(10) 0.50023(13) 0.4717(2) 0.0208(6) Uani d . 1 . .
    H H25 0.2790 0.5250 0.4162 0.025 Uiso calc R 1 . .
    C C26 0.28250(11) 0.51463(13) 0.5729(2) 0.0225(6) Uani d . 1 . .
    H H26 0.2543 0.5499 0.5856 0.027 Uiso calc R 1 . .
    C C27 0.34564(10) 0.43232(12) 0.63614(19) 0.0141(5) Uani d . 1 . .
    C C28 0.33757(11) 0.43887(13) 0.8492(2) 0.0170(5) Uani d . 1 . .
    H H28A 0.3463 0.4904 0.8461 0.020 Uiso calc R 1 . .
    H H28B 0.2959 0.4325 0.8416 0.020 Uiso calc R 1 . .
    C C29 0.35749(10) 0.40803(12) 0.95089(19) 0.0148(5) Uani d . 1 . .
    C C30 0.32436(10) 0.35929(12) 1.0027(2) 0.0173(5) Uani d . 1 . .
    H H30 0.2884 0.3464 0.9746 0.021 Uiso calc R 1 . .
    C C31 0.34198(10) 0.32795(12) 1.0958(2) 0.0155(5) Uani d . 1 . .
    C C32 0.39612(10) 0.34766(12) 1.13377(19) 0.0157(5) Uani d . 1 . .
    C C33 0.43076(10) 0.39769(12) 1.08274(19) 0.0146(5) Uani d . 1 . .
    C C34 0.40991(10) 0.42713(12) 0.9921(2) 0.0162(5) Uani d . 1 . .
    H H34 0.4323 0.4616 0.9570 0.019 Uiso calc R 1 . .
    C C35 0.30171(10) 0.27660(12) 1.1540(2) 0.0183(5) Uani d . 1 . .
    C C36 0.24629(11) 0.26426(13) 1.0958(2) 0.0243(6) Uani d . 1 . .
    H H36A 0.2546 0.2425 1.0287 0.036 Uiso calc R 1 . .
    H H36B 0.2269 0.3099 1.0852 0.036 Uiso calc R 1 . .
    H H36C 0.2217 0.2324 1.1358 0.036 Uiso calc R 1 . .
    C C37 0.28590(11) 0.31062(13) 1.2593(2) 0.0241(6) Uani d . 1 . .
    H H37A 0.2711 0.3588 1.2481 0.036 Uiso calc R 1 . .
    H H37B 0.3199 0.3130 1.3031 0.036 Uiso calc R 1 . .
    H H37C 0.2567 0.2816 1.2933 0.036 Uiso calc R 1 . .
    C C38 0.32972(11) 0.20349(12) 1.1719(2) 0.0216(6) Uani d . 1 . .
    H H38A 0.3375 0.1808 1.1053 0.032 Uiso calc R 1 . .
    H H38B 0.3039 0.1733 1.2123 0.032 Uiso calc R 1 . .
    H H38C 0.3656 0.2098 1.2096 0.032 Uiso calc R 1 . .
    C C39 0.48994(11) 0.41931(13) 1.1241(2) 0.0196(5) Uani d . 1 . .
    C C40 0.48624(11) 0.44881(13) 1.2354(2) 0.0251(6) Uani d . 1 . .
    H H40A 0.4745 0.4106 1.2824 0.038 Uiso calc R 1 . .
    H H40B 0.4582 0.4875 1.2379 0.038 Uiso calc R 1 . .
    H H40C 0.5237 0.4670 1.2564 0.038 Uiso calc R 1 . .
    C C41 0.53056(11) 0.35538(14) 1.1212(2) 0.0261(6) Uani d . 1 . .
    H H41A 0.5331 0.3372 1.0505 0.039 Uiso calc R 1 . .
    H H41B 0.5161 0.3178 1.1667 0.039 Uiso calc R 1 . .
    H H41C 0.5685 0.3702 1.1446 0.039 Uiso calc R 1 . .
    C C42 0.51695(12) 0.47812(15) 1.0582(2) 0.0322(7) Uani d . 1 . .
    H H42A 0.5206 0.4615 0.9869 0.048 Uiso calc R 1 . .
    H H42B 0.5548 0.4898 1.0856 0.048 Uiso calc R 1 . .
    H H42C 0.4927 0.5206 1.0601 0.048 Uiso calc R 1 . .
    C C43 0.65576(12) 0.42326(16) 0.7114(2) 0.0344(7) Uani d . 1 . .
    H H43A 0.6851 0.4508 0.7476 0.052 Uiso calc R 1 . .
    H H43B 0.6344 0.4547 0.6650 0.052 Uiso calc R 1 . .
    H H43C 0.6739 0.3853 0.6713 0.052 Uiso calc R 1 . .
    C C44 0.61514(10) 0.39058(14) 0.7898(2) 0.0253(6) Uani d . 1 . .
    H H44A 0.6369 0.3587 0.8363 0.030 Uiso calc R 1 . .
    H H44B 0.5982 0.4290 0.8322 0.030 Uiso calc R 1 . .
    C C45 0.56770(11) 0.34850(13) 0.7389(2) 0.0238(6) Uani d . 1 . .
    H H45A 0.5476 0.3795 0.6889 0.029 Uiso calc R 1 . .
    H H45B 0.5844 0.3081 0.7002 0.029 Uiso calc R 1 . .
    C C46 0.52529(10) 0.32027(13) 0.8164(2) 0.0199(5) Uani d . 1 . .
    H H46A 0.5459 0.2932 0.8703 0.024 Uiso calc R 1 . .
    H H46B 0.5058 0.3608 0.8502 0.024 Uiso calc R 1 . .
    C C47 0.44247(10) 0.24120(13) 0.84408(19) 0.0194(5) Uani d . 1 . .
    H H47A 0.4235 0.2798 0.8833 0.023 Uiso calc R 1 . .
    H H47B 0.4648 0.2122 0.8935 0.023 Uiso calc R 1 . .
    C C48 0.39737(11) 0.19470(13) 0.7948(2) 0.0216(6) Uani d . 1 . .
    H H48A 0.4160 0.1552 0.7571 0.026 Uiso calc R 1 . .
    H H48B 0.3753 0.2232 0.7444 0.026 Uiso calc R 1 . .
    C C49 0.35703(11) 0.16424(14) 0.8757(2) 0.0251(6) Uani d . 1 . .
    H H49A 0.3794 0.1343 0.9239 0.030 Uiso calc R 1 . .
    H H49B 0.3407 0.2041 0.9159 0.030 Uiso calc R 1 . .
    C C50 0.30874(11) 0.12013(15) 0.8326(3) 0.0325(7) Uani d . 1 . .
    H H50A 0.2844 0.1035 0.8892 0.049 Uiso calc R 1 . .
    H H50B 0.3244 0.0790 0.7955 0.049 Uiso calc R 1 . .
    H H50C 0.2861 0.1492 0.7851 0.049 Uiso calc R 1 . .
    C C51 0.33482(13) 0.06566(15) 0.5409(2) 0.0332(7) Uani d . 1 . .
    H H51A 0.3061 0.0359 0.5068 0.050 Uiso calc R 1 . .
    H H51B 0.3157 0.1030 0.5809 0.050 Uiso calc R 1 . .
    H H51C 0.3580 0.0361 0.5871 0.050 Uiso calc R 1 . .
    C C52 0.37294(11) 0.09964(14) 0.4602(2) 0.0271(6) Uani d . 1 . .
    H H52A 0.3491 0.1271 0.4113 0.033 Uiso calc R 1 . .
    H H52B 0.3926 0.0617 0.4208 0.033 Uiso calc R 1 . .
    C C53 0.41734(10) 0.14901(13) 0.5081(2) 0.0218(6) Uani d . 1 . .
    H H53A 0.3978 0.1894 0.5422 0.026 Uiso calc R 1 . .
    H H53B 0.4391 0.1227 0.5613 0.026 Uiso calc R 1 . .
    C C54 0.45836(11) 0.17755(13) 0.4273(2) 0.0207(6) Uani d . 1 . .
    H H54A 0.4790 0.1373 0.3950 0.025 Uiso calc R 1 . .
    H H54B 0.4366 0.2024 0.3726 0.025 Uiso calc R 1 . .
    C C55 0.53960(11) 0.25952(13) 0.3961(2) 0.0195(5) Uani d . 1 . .
    H H55A 0.5175 0.2897 0.3479 0.023 Uiso calc R 1 . .
    H H55B 0.5577 0.2209 0.3557 0.023 Uiso calc R 1 . .
    C C56 0.58557(11) 0.30413(13) 0.44713(19) 0.0209(6) Uani d . 1 . .
    H H56A 0.6058 0.2751 0.4994 0.025 Uiso calc R 1 . .
    H H56B 0.5678 0.3452 0.4827 0.025 Uiso calc R 1 . .
    C C57 0.62798(11) 0.33087(15) 0.3670(2) 0.0270(6) Uani d . 1 . .
    H H57A 0.6417 0.2899 0.3258 0.032 Uiso calc R 1 . .
    H H57B 0.6081 0.3639 0.3195 0.032 Uiso calc R 1 . .
    C C58 0.67879(12) 0.36869(14) 0.4135(2) 0.0312(7) Uani d . 1 . .
    H H58A 0.7037 0.3860 0.3582 0.047 Uiso calc R 1 . .
    H H58B 0.7000 0.3355 0.4574 0.047 Uiso calc R 1 . .
    H H58C 0.6656 0.4091 0.4550 0.047 Uiso calc R 1 . .
loop_
    _atom_site_aniso_label
    _atom_site_aniso_U_11
    _atom_site_aniso_U_22
    _atom_site_aniso_U_33
    _atom_site_aniso_U_12
    _atom_site_aniso_U_13
    _atom_site_aniso_U_23
    S1 0.0223(3) 0.0195(3) 0.0126(3) 0.0055(2) -0.0010(3) -0.0002(3)
    S2 0.0206(3) 0.0185(3) 0.0120(3) 0.0065(2) 0.0000(2) 0.0012(3)
    O1 0.0422(12) 0.0361(11) 0.0137(10) 0.0189(9) 0.0019(9) -0.0003(8)
    O2 0.0245(10) 0.0234(9) 0.0165(9) 0.0082(7) -0.0021(8) -0.0004(8)
    O3 0.0347(11) 0.0353(10) 0.0124(10) -0.0099(8) -0.0040(8) 0.0088(8)
    O4 0.0512(14) 0.0457(12) 0.0131(10) 0.0302(10) 0.0003(9) -0.0032(9)
    O5 0.0263(10) 0.0229(9) 0.0127(9) 0.0090(7) -0.0012(8) 0.0011(7)
    O6 0.0234(9) 0.0213(9) 0.0122(9) 0.0025(7) -0.0018(7) 0.0033(7)
    N1 0.0219(11) 0.0222(11) 0.0206(12) 0.0052(9) 0.0005(9) 0.0030(9)
    N2 0.0218(11) 0.0213(10) 0.0177(11) 0.0056(8) 0.0006(9) 0.0062(9)
    N3 0.0214(11) 0.0170(10) 0.0130(11) 0.0064(8) -0.0013(8) -0.0009(8)
    N4 0.0196(11) 0.0193(10) 0.0159(11) 0.0065(8) 0.0018(9) -0.0007(8)
    C1 0.0208(13) 0.0156(12) 0.0156(14) 0.0008(9) -0.0009(10) -0.0022(10)
    C2 0.0191(12) 0.0130(11) 0.0142(13) -0.0036(9) -0.0001(10) 0.0004(9)
    C3 0.0208(13) 0.0189(12) 0.0152(13) -0.0036(10) -0.0007(10) -0.0003(10)
    C4 0.0211(14) 0.0309(15) 0.0204(15) 0.0030(11) -0.0026(11) 0.0073(11)
    C5 0.0209(14) 0.0291(14) 0.0283(17) 0.0111(11) 0.0008(11) 0.0074(12)
    C6 0.0174(12) 0.0154(11) 0.0175(14) -0.0015(9) -0.0025(10) 0.0014(10)
    C7 0.0264(14) 0.0227(14) 0.0179(15) 0.0064(11) 0.0001(11) 0.0002(11)
    C8 0.0206(14) 0.0169(12) 0.0139(14) 0.0063(10) 0.0025(10) -0.0022(10)
    C9 0.0200(12) 0.0201(12) 0.0185(13) 0.0050(10) -0.0025(11) -0.0048(11)
    C10 0.0175(12) 0.0165(12) 0.0182(13) 0.0013(9) 0.0035(10) -0.0005(10)
    C11 0.0216(13) 0.0188(12) 0.0098(13) 0.0016(10) -0.0007(10) 0.0001(10)
    C12 0.0150(12) 0.0152(12) 0.0144(13) -0.0004(9) 0.0007(10) -0.0018(10)
    C13 0.0216(13) 0.0150(12) 0.0166(14) 0.0013(9) 0.0068(11) -0.0004(11)
    C14 0.0148(12) 0.0220(13) 0.0200(14) -0.0015(9) 0.0036(10) 0.0002(11)
    C15 0.0205(14) 0.0315(14) 0.0298(16) -0.0029(11) 0.0008(12) -0.0017(12)
    C16 0.0268(14) 0.0298(14) 0.0241(15) -0.0038(11) 0.0062(12) -0.0030(12)
    C17 0.0202(13) 0.0234(13) 0.0257(15) -0.0021(10) 0.0045(11) 0.0019(11)
    C18 0.0163(12) 0.0237(13) 0.0184(13) -0.0046(10) 0.0012(10) -0.0027(11)
    C19 0.0294(15) 0.0333(15) 0.0180(14) -0.0087(12) -0.0018(12) -0.0056(13)
    C20 0.0198(13) 0.0345(15) 0.0264(15) 0.0015(11) -0.0042(12) -0.0039(12)
    C21 0.0281(15) 0.0381(16) 0.0249(16) -0.0128(12) -0.0018(12) -0.0010(12)
    C22 0.0220(13) 0.0175(12) 0.0148(13) 0.0010(10) 0.0006(11) -0.0004(10)
    C23 0.0168(13) 0.0124(11) 0.0139(13) -0.0013(10) -0.0001(10) -0.0001(9)
    C24 0.0216(13) 0.0203(13) 0.0132(13) -0.0031(10) -0.0004(10) 0.0023(10)
    C25 0.0211(13) 0.0242(13) 0.0171(13) 0.0011(10) -0.0019(10) 0.0079(10)
    C26 0.0258(14) 0.0225(13) 0.0192(14) 0.0084(10) 0.0002(11) 0.0026(10)
    C27 0.0157(12) 0.0128(11) 0.0139(13) -0.0028(9) -0.0015(10) 0.0034(9)
    C28 0.0193(13) 0.0177(12) 0.0139(13) 0.0059(10) 0.0027(10) -0.0019(10)
    C29 0.0176(12) 0.0145(12) 0.0124(13) 0.0059(9) 0.0003(10) -0.0026(10)
    C30 0.0174(12) 0.0178(12) 0.0167(13) 0.0018(9) -0.0012(10) -0.0026(11)
    C31 0.0173(12) 0.0153(11) 0.0137(13) 0.0028(9) 0.0044(10) -0.0052(10)
    C32 0.0192(12) 0.0175(12) 0.0106(13) 0.0058(10) 0.0002(10) -0.0011(10)
    C33 0.0158(12) 0.0146(12) 0.0133(13) 0.0004(9) 0.0016(9) -0.0047(10)
    C34 0.0194(12) 0.0137(11) 0.0154(14) -0.0013(9) 0.0034(10) -0.0028(10)
    C35 0.0171(12) 0.0215(12) 0.0164(13) -0.0004(10) 0.0052(10) 0.0003(11)
    C36 0.0195(13) 0.0252(13) 0.0281(15) -0.0024(10) 0.0015(12) 0.0024(12)
    C37 0.0230(13) 0.0269(13) 0.0224(15) -0.0029(10) 0.0098(11) -0.0013(11)
    C38 0.0222(13) 0.0187(12) 0.0238(15) -0.0015(10) 0.0028(11) 0.0023(11)
    C39 0.0210(13) 0.0217(13) 0.0160(14) -0.0046(10) -0.0008(10) -0.0002(10)
    C40 0.0291(14) 0.0243(13) 0.0220(16) -0.0041(11) -0.0052(12) -0.0044(12)
    C41 0.0188(13) 0.0399(15) 0.0197(14) 0.0019(11) -0.0016(11) -0.0036(12)
    C42 0.0297(16) 0.0395(17) 0.0275(16) -0.0155(13) -0.0038(12) 0.0044(13)
    C43 0.0311(16) 0.0406(17) 0.0315(17) -0.0076(13) 0.0051(13) -0.0065(13)
    C44 0.0255(15) 0.0316(15) 0.0187(15) 0.0001(11) 0.0000(11) 0.0001(12)
    C45 0.0285(14) 0.0231(13) 0.0197(15) 0.0007(10) 0.0001(12) 0.0003(11)
    C46 0.0249(14) 0.0212(13) 0.0135(13) 0.0030(10) -0.0016(11) -0.0032(10)
    C47 0.0218(13) 0.0247(13) 0.0116(13) 0.0021(11) 0.0008(10) 0.0016(10)
    C48 0.0249(14) 0.0202(13) 0.0197(15) 0.0018(11) -0.0014(11) -0.0025(11)
    C49 0.0267(15) 0.0246(14) 0.0241(16) -0.0013(11) 0.0000(12) -0.0015(12)
    C50 0.0300(16) 0.0292(15) 0.0385(19) -0.0023(12) -0.0103(14) 0.0085(13)
    C51 0.0353(17) 0.0401(17) 0.0242(16) -0.0098(13) 0.0034(13) -0.0026(13)
    C52 0.0275(15) 0.0317(15) 0.0223(16) -0.0045(11) -0.0012(12) -0.0022(12)
    C53 0.0280(14) 0.0218(13) 0.0156(13) -0.0009(10) 0.0029(11) -0.0013(11)
    C54 0.0227(14) 0.0233(13) 0.0160(13) 0.0022(10) -0.0025(10) -0.0009(11)
    C55 0.0225(14) 0.0205(13) 0.0156(13) 0.0037(10) 0.0022(10) 0.0002(10)
    C56 0.0259(14) 0.0225(13) 0.0144(14) 0.0022(10) -0.0009(11) 0.0001(10)
    C57 0.0278(15) 0.0309(15) 0.0222(15) -0.0033(12) -0.0014(12) -0.0009(12)
    C58 0.0300(16) 0.0272(14) 0.0363(18) -0.0040(12) -0.0098(13) 0.0063(13)
_geom_special_details
;
All e.s.d.'s (except the e.s.d. in the dihedral angle between two l.s. planes)
are estimated using the full covariance matrix. The cell e.s.d.'s are taken
into account individually in the estimation of e.s.d.'s in distances, angles
and torsion angles; correlations between e.s.d.'s in cell parameters are only
used when they are defined by crystal symmetry. An approximate (isotropic)
treatment of cell e.s.d.'s is used for estimating e.s.d.'s involving l.s.
planes.
;
loop_
    _geom_bond_atom_site_label_1
    _geom_bond_atom_site_label_2
    _geom_bond_site_symmetry_2
    _geom_bond_distance
    _geom_bond_publ_flag
    S1 C6 . 1.767(3) ?
    S1 C7 . 1.814(3) ?
    S2 C27 . 1.766(2) ?
    S2 C28 . 1.823(2) ?
    O1 C1 . 1.245(3) ?
    O2 C1 . 1.264(3) ?
    O3 C11 . 1.370(3) ?
    O3 H3O . 0.8400 ?
    O4 C22 . 1.248(3) ?
    O5 C22 . 1.268(3) ?
    O6 C32 . 1.381(3) ?
    O6 H6O . 0.8400 ?
    N1 C6 . 1.342(3) ?
    N1 C5 . 1.341(3) ?
    N2 C26 . 1.340(3) ?
    N2 C27 . 1.338(3) ?
    N3 C47 . 1.483(3) ?
    N3 C46 . 1.487(3) ?
    N3 H31 . 0.8800 ?
    N3 H32 . 0.8800 ?
    N4 C55 . 1.490(3) ?
    N4 C54 . 1.493(3) ?
    N4 H41 . 0.8800 ?
    N4 H42 . 0.8800 ?
    C1 C2 . 1.500(3) ?
    C2 C3 . 1.387(3) ?
    C2 C6 . 1.415(4) ?
    C3 C4 . 1.377(3) ?
    C3 H3 . 0.9500 ?
    C4 C5 . 1.367(4) ?
    C4 H4 . 0.9500 ?
    C5 H5 . 0.9500 ?
    C7 C8 . 1.509(4) ?
    C7 H7A . 0.9900 ?
    C7 H7B . 0.9900 ?
    C8 C13 . 1.379(3) ?
    C8 C9 . 1.385(3) ?
    C9 C10 . 1.388(4) ?
    C9 H9 . 0.9500 ?
    C10 C11 . 1.405(3) ?
    C10 C14 . 1.546(3) ?
    C11 C12 . 1.419(3) ?
    C12 C13 . 1.408(4) ?
    C12 C18 . 1.528(3) ?
    C13 H13 . 0.9500 ?
    C14 C15 . 1.535(4) ?
    C14 C16 . 1.536(4) ?
    C14 C17 . 1.539(3) ?
    C15 H15A . 0.9800 ?
    C15 H15B . 0.9800 ?
    C15 H15C . 0.9800 ?
    C16 H16A . 0.9800 ?
    C16 H16B . 0.9800 ?
    C16 H16C . 0.9800 ?
    C17 H17A . 0.9800 ?
    C17 H17B . 0.9800 ?
    C17 H17C . 0.9800 ?
    C18 C21 . 1.531(4) ?
    C18 C20 . 1.537(3) ?
    C18 C19 . 1.541(4) ?
    C19 H19A . 0.9800 ?
    C19 H19B . 0.9800 ?
    C19 H19C . 0.9800 ?
    C20 H20A . 0.9800 ?
    C20 H20B . 0.9800 ?
    C20 H20C . 0.9800 ?
    C21 H21A . 0.9800 ?
    C21 H21B . 0.9800 ?
    C21 H21C . 0.9800 ?
    C22 C23 . 1.503(3) ?
    C23 C24 . 1.386(3) ?
    C23 C27 . 1.413(3) ?
    C24 C25 . 1.377(3) ?
    C24 H24 . 0.9500 ?
    C25 C26 . 1.381(4) ?
    C25 H25 . 0.9500 ?
    C26 H26 . 0.9500 ?
    C28 C29 . 1.514(4) ?
    C28 H28A . 0.9900 ?
    C28 H28B . 0.9900 ?
    C29 C30 . 1.375(3) ?
    C29 C34 . 1.388(3) ?
    C30 C31 . 1.405(4) ?
    C30 H30 . 0.9500 ?
    C31 C32 . 1.411(3) ?
    C31 C35 . 1.546(3) ?
    C32 C33 . 1.407(3) ?
    C33 C34 . 1.387(3) ?
    C33 C39 . 1.542(3) ?
    C34 H34 . 0.9500 ?
    C35 C36 . 1.521(4) ?
    C35 C38 . 1.539(3) ?
    C35 C37 . 1.552(4) ?
    C36 H36A . 0.9800 ?
    C36 H36B . 0.9800 ?
    C36 H36C . 0.9800 ?
    C37 H37A . 0.9800 ?
    C37 H37B . 0.9800 ?
    C37 H37C . 0.9800 ?
    C38 H38A . 0.9800 ?
    C38 H38B . 0.9800 ?
    C38 H38C . 0.9800 ?
    C39 C42 . 1.533(4) ?
    C39 C41 . 1.533(3) ?
    C39 C40 . 1.548(4) ?
    C40 H40A . 0.9800 ?
    C40 H40B . 0.9800 ?
    C40 H40C . 0.9800 ?
    C41 H41A . 0.9800 ?
    C41 H41B . 0.9800 ?
    C41 H41C . 0.9800 ?
    C42 H42A . 0.9800 ?
    C42 H42B . 0.9800 ?
    C42 H42C . 0.9800 ?
    C43 C44 . 1.521(4) ?
    C43 H43A . 0.9800 ?
    C43 H43B . 0.9800 ?
    C43 H43C . 0.9800 ?
    C44 C45 . 1.515(4) ?
    C44 H44A . 0.9900 ?
    C44 H44B . 0.9900 ?
    C45 C46 . 1.510(4) ?
    C45 H45A . 0.9900 ?
    C45 H45B . 0.9900 ?
    C46 H46A . 0.9900 ?
    C46 H46B . 0.9900 ?
    C47 C48 . 1.513(3) ?
    C47 H47A . 0.9900 ?
    C47 H47B . 0.9900 ?
    C48 C49 . 1.524(4) ?
    C48 H48A . 0.9900 ?
    C48 H48B . 0.9900 ?
    C49 C50 . 1.510(4) ?
    C49 H49A . 0.9900 ?
    C49 H49B . 0.9900 ?
    C50 H50A . 0.9800 ?
    C50 H50B . 0.9800 ?
    C50 H50C . 0.9800 ?
    C51 C52 . 1.517(4) ?
    C51 H51A . 0.9800 ?
    C51 H51B . 0.9800 ?
    C51 H51C . 0.9800 ?
    C52 C53 . 1.525(3) ?
    C52 H52A . 0.9900 ?
    C52 H52B . 0.9900 ?
    C53 C54 . 1.519(4) ?
    C53 H53A . 0.9900 ?
    C53 H53B . 0.9900 ?
    C54 H54A . 0.9900 ?
    C54 H54B . 0.9900 ?
    C55 C56 . 1.517(3) ?
    C55 H55A . 0.9900 ?
    C55 H55B . 0.9900 ?
    C56 C57 . 1.523(4) ?
    C56 H56A . 0.9900 ?
    C56 H56B . 0.9900 ?
    C57 C58 . 1.512(4) ?
    C57 H57A . 0.9900 ?
    C57 H57B . 0.9900 ?
    C58 H58A . 0.9800 ?
    C58 H58B . 0.9800 ?
    C58 H58C . 0.9800 ?
loop_
    _geom_angle_atom_site_label_1
    _geom_angle_atom_site_label_2
    _geom_angle_atom_site_label_3
    _geom_angle_site_symmetry_1
    _geom_angle_site_symmetry_3
    _geom_angle
    _geom_angle_publ_flag
    C6 S1 C7 . . 101.00(12) ?
    C27 S2 C28 . . 101.10(11) ?
    C11 O3 H3O . . 125.4 ?
    C32 O6 H6O . . 129.0 ?
    C6 N1 C5 . . 117.9(2) ?
    C26 N2 C27 . . 117.7(2) ?
    C47 N3 C46 . . 112.50(19) ?
    C47 N3 H31 . . 109.1 ?
    C46 N3 H31 . . 109.1 ?
    C47 N3 H32 . . 109.1 ?
    C46 N3 H32 . . 109.1 ?
    H31 N3 H32 . . 107.8 ?
    C55 N4 C54 . . 112.64(19) ?
    C55 N4 H41 . . 109.1 ?
    C54 N4 H41 . . 109.1 ?
    C55 N4 H42 . . 109.1 ?
    C54 N4 H42 . . 109.1 ?
    H41 N4 H42 . . 107.8 ?
    O1 C1 O2 . . 123.2(2) ?
    O1 C1 C2 . . 117.9(2) ?
    O2 C1 C2 . . 118.9(2) ?
    C3 C2 C6 . . 116.7(2) ?
    C3 C2 C1 . . 118.7(2) ?
    C6 C2 C1 . . 124.6(2) ?
    C4 C3 C2 . . 120.7(2) ?
    C4 C3 H3 . . 119.6 ?
    C2 C3 H3 . . 119.6 ?
    C5 C4 C3 . . 118.3(2) ?
    C5 C4 H4 . . 120.8 ?
    C3 C4 H4 . . 120.8 ?
    N1 C5 C4 . . 123.6(2) ?
    N1 C5 H5 . . 118.2 ?
    C4 C5 H5 . . 118.2 ?
    N1 C6 C2 . . 122.7(2) ?
    N1 C6 S1 . . 115.14(19) ?
    C2 C6 S1 . . 122.13(18) ?
    C8 C7 S1 . . 108.40(17) ?
    C8 C7 H7A . . 110.0 ?
    S1 C7 H7A . . 110.0 ?
    C8 C7 H7B . . 110.0 ?
    S1 C7 H7B . . 110.0 ?
    H7A C7 H7B . . 108.4 ?
    C13 C8 C9 . . 119.1(2) ?
    C13 C8 C7 . . 120.0(2) ?
    C9 C8 C7 . . 120.8(2) ?
    C8 C9 C10 . . 122.4(2) ?
    C8 C9 H9 . . 118.8 ?
    C10 C9 H9 . . 118.8 ?
    C9 C10 C11 . . 117.3(2) ?
    C9 C10 C14 . . 120.8(2) ?
    C11 C10 C14 . . 121.9(2) ?
    O3 C11 C10 . . 115.6(2) ?
    O3 C11 C12 . . 121.7(2) ?
    C10 C11 C12 . . 122.6(2) ?
    C13 C12 C11 . . 116.3(2) ?
    C13 C12 C18 . . 120.3(2) ?
    C11 C12 C18 . . 123.3(2) ?
    C8 C13 C12 . . 122.2(2) ?
    C8 C13 H13 . . 118.9 ?
    C12 C13 H13 . . 118.9 ?
    C15 C14 C16 . . 107.3(2) ?
    C15 C14 C17 . . 107.2(2) ?
    C16 C14 C17 . . 110.1(2) ?
    C15 C14 C10 . . 111.1(2) ?
    C16 C14 C10 . . 109.6(2) ?
    C17 C14 C10 . . 111.39(19) ?
    C14 C15 H15A . . 109.5 ?
    C14 C15 H15B . . 109.5 ?
    H15A C15 H15B . . 109.5 ?
    C14 C15 H15C . . 109.5 ?
    H15A C15 H15C . . 109.5 ?
    H15B C15 H15C . . 109.5 ?
    C14 C16 H16A . . 109.5 ?
    C14 C16 H16B . . 109.5 ?
    H16A C16 H16B . . 109.5 ?
    C14 C16 H16C . . 109.5 ?
    H16A C16 H16C . . 109.5 ?
    H16B C16 H16C . . 109.5 ?
    C14 C17 H17A . . 109.5 ?
    C14 C17 H17B . . 109.5 ?
    H17A C17 H17B . . 109.5 ?
    C14 C17 H17C . . 109.5 ?
    H17A C17 H17C . . 109.5 ?
    H17B C17 H17C . . 109.5 ?
    C12 C18 C21 . . 112.5(2) ?
    C12 C18 C20 . . 108.62(19) ?
    C21 C18 C20 . . 106.7(2) ?
    C12 C18 C19 . . 111.7(2) ?
    C21 C18 C19 . . 105.8(2) ?
    C20 C18 C19 . . 111.4(2) ?
    C18 C19 H19A . . 109.5 ?
    C18 C19 H19B . . 109.5 ?
    H19A C19 H19B . . 109.5 ?
    C18 C19 H19C . . 109.5 ?
    H19A C19 H19C . . 109.5 ?
    H19B C19 H19C . . 109.5 ?
    C18 C20 H20A . . 109.5 ?
    C18 C20 H20B . . 109.5 ?
    H20A C20 H20B . . 109.5 ?
    C18 C20 H20C . . 109.5 ?
    H20A C20 H20C . . 109.5 ?
    H20B C20 H20C . . 109.5 ?
    C18 C21 H21A . . 109.5 ?
    C18 C21 H21B . . 109.5 ?
    H21A C21 H21B . . 109.5 ?
    C18 C21 H21C . . 109.5 ?
    H21A C21 H21C . . 109.5 ?
    H21B C21 H21C . . 109.5 ?
    O4 C22 O5 . . 123.0(2) ?
    O4 C22 C23 . . 117.9(2) ?
    O5 C22 C23 . . 119.1(2) ?
    C24 C23 C27 . . 117.0(2) ?
    C24 C23 C22 . . 118.4(2) ?
    C27 C23 C22 . . 124.6(2) ?
    C25 C24 C23 . . 120.9(2) ?
    C25 C24 H24 . . 119.5 ?
    C23 C24 H24 . . 119.5 ?
    C26 C25 C24 . . 117.4(2) ?
    C26 C25 H25 . . 121.3 ?
    C24 C25 H25 . . 121.3 ?
    N2 C26 C25 . . 124.2(2) ?
    N2 C26 H26 . . 117.9 ?
    C25 C26 H26 . . 117.9 ?
    N2 C27 C23 . . 122.8(2) ?
    N2 C27 S2 . . 115.40(19) ?
    C23 C27 S2 . . 121.81(18) ?
    C29 C28 S2 . . 107.43(16) ?
    C29 C28 H28A . . 110.2 ?
    S2 C28 H28A . . 110.2 ?
    C29 C28 H28B . . 110.2 ?
    S2 C28 H28B . . 110.2 ?
    H28A C28 H28B . . 108.5 ?
    C30 C29 C34 . . 118.9(2) ?
    C30 C29 C28 . . 120.4(2) ?
    C34 C29 C28 . . 120.7(2) ?
    C29 C30 C31 . . 122.2(2) ?
    C29 C30 H30 . . 118.9 ?
    C31 C30 H30 . . 118.9 ?
    C30 C31 C32 . . 117.0(2) ?
    C30 C31 C35 . . 120.0(2) ?
    C32 C31 C35 . . 122.9(2) ?
    O6 C32 C33 . . 118.8(2) ?
    O6 C32 C31 . . 118.9(2) ?
    C33 C32 C31 . . 122.0(2) ?
    C34 C33 C32 . . 117.4(2) ?
    C34 C33 C39 . . 120.4(2) ?
    C32 C33 C39 . . 122.1(2) ?
    C29 C34 C33 . . 122.4(2) ?
    C29 C34 H34 . . 118.8 ?
    C33 C34 H34 . . 118.8 ?
    C36 C35 C38 . . 107.7(2) ?
    C36 C35 C31 . . 112.0(2) ?
    C38 C35 C31 . . 111.66(19) ?
    C36 C35 C37 . . 107.2(2) ?
    C38 C35 C37 . . 109.6(2) ?
    C31 C35 C37 . . 108.57(19) ?
    C35 C36 H36A . . 109.5 ?
    C35 C36 H36B . . 109.5 ?
    H36A C36 H36B . . 109.5 ?
    C35 C36 H36C . . 109.5 ?
    H36A C36 H36C . . 109.5 ?
    H36B C36 H36C . . 109.5 ?
    C35 C37 H37A . . 109.5 ?
    C35 C37 H37B . . 109.5 ?
    H37A C37 H37B . . 109.5 ?
    C35 C37 H37C . . 109.5 ?
    H37A C37 H37C . . 109.5 ?
    H37B C37 H37C . . 109.5 ?
    C35 C38 H38A . . 109.5 ?
    C35 C38 H38B . . 109.5 ?
    H38A C38 H38B . . 109.5 ?
    C35 C38 H38C . . 109.5 ?
    H38A C38 H38C . . 109.5 ?
    H38B C38 H38C . . 109.5 ?
    C42 C39 C41 . . 107.1(2) ?
    C42 C39 C33 . . 111.6(2) ?
    C41 C39 C33 . . 110.2(2) ?
    C42 C39 C40 . . 106.6(2) ?
    C41 C39 C40 . . 109.7(2) ?
    C33 C39 C40 . . 111.6(2) ?
    C39 C40 H40A . . 109.5 ?
    C39 C40 H40B . . 109.5 ?
    H40A C40 H40B . . 109.5 ?
    C39 C40 H40C . . 109.5 ?
    H40A C40 H40C . . 109.5 ?
    H40B C40 H40C . . 109.5 ?
    C39 C41 H41A . . 109.5 ?
    C39 C41 H41B . . 109.5 ?
    H41A C41 H41B . . 109.5 ?
    C39 C41 H41C . . 109.5 ?
    H41A C41 H41C . . 109.5 ?
    H41B C41 H41C . . 109.5 ?
    C39 C42 H42A . . 109.5 ?
    C39 C42 H42B . . 109.5 ?
    H42A C42 H42B . . 109.5 ?
    C39 C42 H42C . . 109.5 ?
    H42A C42 H42C . . 109.5 ?
    H42B C42 H42C . . 109.5 ?
    C44 C43 H43A . . 109.5 ?
    C44 C43 H43B . . 109.5 ?
    H43A C43 H43B . . 109.5 ?
    C44 C43 H43C . . 109.5 ?
    H43A C43 H43C . . 109.5 ?
    H43B C43 H43C . . 109.5 ?
    C45 C44 C43 . . 112.3(2) ?
    C45 C44 H44A . . 109.2 ?
    C43 C44 H44A . . 109.2 ?
    C45 C44 H44B . . 109.2 ?
    C43 C44 H44B . . 109.2 ?
    H44A C44 H44B . . 107.9 ?
    C46 C45 C44 . . 112.1(2) ?
    C46 C45 H45A . . 109.2 ?
    C44 C45 H45A . . 109.2 ?
    C46 C45 H45B . . 109.2 ?
    C44 C45 H45B . . 109.2 ?
    H45A C45 H45B . . 107.9 ?
    N3 C46 C45 . . 112.0(2) ?
    N3 C46 H46A . . 109.2 ?
    C45 C46 H46A . . 109.2 ?
    N3 C46 H46B . . 109.2 ?
    C45 C46 H46B . . 109.2 ?
    H46A C46 H46B . . 107.9 ?
    N3 C47 C48 . . 112.8(2) ?
    N3 C47 H47A . . 109.0 ?
    C48 C47 H47A . . 109.0 ?
    N3 C47 H47B . . 109.0 ?
    C48 C47 H47B . . 109.0 ?
    H47A C47 H47B . . 107.8 ?
    C47 C48 C49 . . 111.1(2) ?
    C47 C48 H48A . . 109.4 ?
    C49 C48 H48A . . 109.4 ?
    C47 C48 H48B . . 109.4 ?
    C49 C48 H48B . . 109.4 ?
    H48A C48 H48B . . 108.0 ?
    C50 C49 C48 . . 114.6(2) ?
    C50 C49 H49A . . 108.6 ?
    C48 C49 H49A . . 108.6 ?
    C50 C49 H49B . . 108.6 ?
    C48 C49 H49B . . 108.6 ?
    H49A C49 H49B . . 107.6 ?
    C49 C50 H50A . . 109.5 ?
    C49 C50 H50B . . 109.5 ?
    H50A C50 H50B . . 109.5 ?
    C49 C50 H50C . . 109.5 ?
    H50A C50 H50C . . 109.5 ?
    H50B C50 H50C . . 109.5 ?
    C52 C51 H51A . . 109.5 ?
    C52 C51 H51B . . 109.5 ?
    H51A C51 H51B . . 109.5 ?
    C52 C51 H51C . . 109.5 ?
    H51A C51 H51C . . 109.5 ?
    H51B C51 H51C . . 109.5 ?
    C51 C52 C53 . . 112.2(2) ?
    C51 C52 H52A . . 109.2 ?
    C53 C52 H52A . . 109.2 ?
    C51 C52 H52B . . 109.2 ?
    C53 C52 H52B . . 109.2 ?
    H52A C52 H52B . . 107.9 ?
    C54 C53 C52 . . 111.5(2) ?
    C54 C53 H53A . . 109.3 ?
    C52 C53 H53A . . 109.3 ?
    C54 C53 H53B . . 109.3 ?
    C52 C53 H53B . . 109.3 ?
    H53A C53 H53B . . 108.0 ?
    N4 C54 C53 . . 111.2(2) ?
    N4 C54 H54A . . 109.4 ?
    C53 C54 H54A . . 109.4 ?
    N4 C54 H54B . . 109.4 ?
    C53 C54 H54B . . 109.4 ?
    H54A C54 H54B . . 108.0 ?
    N4 C55 C56 . . 111.3(2) ?
    N4 C55 H55A . . 109.4 ?
    C56 C55 H55A . . 109.4 ?
    N4 C55 H55B . . 109.4 ?
    C56 C55 H55B . . 109.4 ?
    H55A C55 H55B . . 108.0 ?
    C55 C56 C57 . . 110.4(2) ?
    C55 C56 H56A . . 109.6 ?
    C57 C56 H56A . . 109.6 ?
    C55 C56 H56B . . 109.6 ?
    C57 C56 H56B . . 109.6 ?
    H56A C56 H56B . . 108.1 ?
    C58 C57 C56 . . 113.4(2) ?
    C58 C57 H57A . . 108.9 ?
    C56 C57 H57A . . 108.9 ?
    C58 C57 H57B . . 108.9 ?
    C56 C57 H57B . . 108.9 ?
    H57A C57 H57B . . 107.7 ?
    C57 C58 H58A . . 109.5 ?
    C57 C58 H58B . . 109.5 ?
    H58A C58 H58B . . 109.5 ?
    C57 C58 H58C . . 109.5 ?
    H58A C58 H58C . . 109.5 ?
    H58B C58 H58C . . 109.5 ?
loop_
    _geom_torsion_atom_site_label_1
    _geom_torsion_atom_site_label_2
    _geom_torsion_atom_site_label_3
    _geom_torsion_atom_site_label_4
    _geom_torsion_site_symmetry_1
    _geom_torsion_site_symmetry_2
    _geom_torsion_site_symmetry_3
    _geom_torsion_site_symmetry_4
    _geom_torsion
    _geom_torsion_publ_flag
    O1 C1 C2 C3 . . . . -2.0(3) ?
    O2 C1 C2 C3 . . . . 177.9(2) ?
    O1 C1 C2 C6 . . . . 177.0(2) ?
    O2 C1 C2 C6 . . . . -3.1(4) ?
    C6 C2 C3 C4 . . . . 0.0(3) ?
    C1 C2 C3 C4 . . . . 179.1(2) ?
    C2 C3 C4 C5 . . . . -1.3(4) ?
    C6 N1 C5 C4 . . . . 0.4(4) ?
    C3 C4 C5 N1 . . . . 1.1(4) ?
    C5 N1 C6 C2 . . . . -1.7(4) ?
    C5 N1 C6 S1 . . . . 177.84(19) ?
    C3 C2 C6 N1 . . . . 1.5(4) ?
    C1 C2 C6 N1 . . . . -177.5(2) ?
    C3 C2 C6 S1 . . . . -177.98(18) ?
    C1 C2 C6 S1 . . . . 3.0(3) ?
    C7 S1 C6 N1 . . . . 2.7(2) ?
    C7 S1 C6 C2 . . . . -177.7(2) ?
    C6 S1 C7 C8 . . . . -170.89(18) ?
    S1 C7 C8 C13 . . . . -77.3(3) ?
    S1 C7 C8 C9 . . . . 101.1(2) ?
    C13 C8 C9 C10 . . . . -0.9(4) ?
    C7 C8 C9 C10 . . . . -179.4(2) ?
    C8 C9 C10 C11 . . . . 1.4(4) ?
    C8 C9 C10 C14 . . . . -176.9(2) ?
    C9 C10 C11 O3 . . . . 177.0(2) ?
    C14 C10 C11 O3 . . . . -4.6(3) ?
    C9 C10 C11 C12 . . . . -0.3(4) ?
    C14 C10 C11 C12 . . . . 178.0(2) ?
    O3 C11 C12 C13 . . . . -178.4(2) ?
    C10 C11 C12 C13 . . . . -1.2(3) ?
    O3 C11 C12 C18 . . . . -2.1(4) ?
    C10 C11 C12 C18 . . . . 175.1(2) ?
    C9 C8 C13 C12 . . . . -0.7(4) ?
    C7 C8 C13 C12 . . . . 177.7(2) ?
    C11 C12 C13 C8 . . . . 1.7(3) ?
    C18 C12 C13 C8 . . . . -174.7(2) ?
    C9 C10 C14 C15 . . . . -1.9(3) ?
    C11 C10 C14 C15 . . . . 179.8(2) ?
    C9 C10 C14 C16 . . . . 116.5(3) ?
    C11 C10 C14 C16 . . . . -61.8(3) ?
    C9 C10 C14 C17 . . . . -121.4(3) ?
    C11 C10 C14 C17 . . . . 60.4(3) ?
    C13 C12 C18 C21 . . . . 1.0(3) ?
    C11 C12 C18 C21 . . . . -175.1(2) ?
    C13 C12 C18 C20 . . . . 118.9(2) ?
    C11 C12 C18 C20 . . . . -57.3(3) ?
    C13 C12 C18 C19 . . . . -117.8(3) ?
    C11 C12 C18 C19 . . . . 66.0(3) ?
    O4 C22 C23 C24 . . . . -7.1(4) ?
    O5 C22 C23 C24 . . . . 173.2(2) ?
    O4 C22 C23 C27 . . . . 174.4(2) ?
    O5 C22 C23 C27 . . . . -5.3(4) ?
    C27 C23 C24 C25 . . . . -1.0(3) ?
    C22 C23 C24 C25 . . . . -179.6(2) ?
    C23 C24 C25 C26 . . . . 0.1(4) ?
    C27 N2 C26 C25 . . . . -0.1(4) ?
    C24 C25 C26 N2 . . . . 0.5(4) ?
    C26 N2 C27 C23 . . . . -1.0(4) ?
    C26 N2 C27 S2 . . . . 179.77(18) ?
    C24 C23 C27 N2 . . . . 1.5(3) ?
    C22 C23 C27 N2 . . . . -180.0(2) ?
    C24 C23 C27 S2 . . . . -179.28(17) ?
    C22 C23 C27 S2 . . . . -0.8(3) ?
    C28 S2 C27 N2 . . . . -1.2(2) ?
    C28 S2 C27 C23 . . . . 179.6(2) ?
    C27 S2 C28 C29 . . . . 178.54(17) ?
    S2 C28 C29 C30 . . . . -100.7(2) ?
    S2 C28 C29 C34 . . . . 77.8(2) ?
    C34 C29 C30 C31 . . . . -0.3(4) ?
    C28 C29 C30 C31 . . . . 178.2(2) ?
    C29 C30 C31 C32 . . . . -1.1(3) ?
    C29 C30 C31 C35 . . . . 176.7(2) ?
    C30 C31 C32 O6 . . . . -173.2(2) ?
    C35 C31 C32 O6 . . . . 9.1(3) ?
    C30 C31 C32 C33 . . . . 1.5(3) ?
    C35 C31 C32 C33 . . . . -176.2(2) ?
    O6 C32 C33 C34 . . . . 174.2(2) ?
    C31 C32 C33 C34 . . . . -0.5(3) ?
    O6 C32 C33 C39 . . . . -5.3(3) ?
    C31 C32 C33 C39 . . . . 180.0(2) ?
    C30 C29 C34 C33 . . . . 1.4(4) ?
    C28 C29 C34 C33 . . . . -177.1(2) ?
    C32 C33 C34 C29 . . . . -1.0(3) ?
    C39 C33 C34 C29 . . . . 178.5(2) ?
    C30 C31 C35 C36 . . . . 2.6(3) ?
    C32 C31 C35 C36 . . . . -179.8(2) ?
    C30 C31 C35 C38 . . . . 123.5(2) ?
    C32 C31 C35 C38 . . . . -58.9(3) ?
    C30 C31 C35 C37 . . . . -115.6(2) ?
    C32 C31 C35 C37 . . . . 62.1(3) ?
    C34 C33 C39 C42 . . . . 4.3(3) ?
    C32 C33 C39 C42 . . . . -176.2(2) ?
    C34 C33 C39 C41 . . . . -114.5(2) ?
    C32 C33 C39 C41 . . . . 65.0(3) ?
    C34 C33 C39 C40 . . . . 123.4(2) ?
    C32 C33 C39 C40 . . . . -57.1(3) ?
    C43 C44 C45 C46 . . . . -176.2(2) ?
    C47 N3 C46 C45 . . . . 176.0(2) ?
    C44 C45 C46 N3 . . . . -174.5(2) ?
    C46 N3 C47 C48 . . . . 178.62(19) ?
    N3 C47 C48 C49 . . . . -178.7(2) ?
    C47 C48 C49 C50 . . . . 177.0(2) ?
    C51 C52 C53 C54 . . . . 175.1(2) ?
    C55 N4 C54 C53 . . . . -177.43(19) ?
    C52 C53 C54 N4 . . . . 177.9(2) ?
    C54 N4 C55 C56 . . . . -173.89(19) ?
    N4 C55 C56 C57 . . . . 175.4(2) ?
    C55 C56 C57 C58 . . . . -173.4(2) ?
loop_
    _geom_hbond_atom_site_label_D
    _geom_hbond_atom_site_label_H
    _geom_hbond_atom_site_label_A
    _geom_hbond_site_symmetry_A
    _geom_hbond_distance_DH
    _geom_hbond_distance_HA
    _geom_hbond_distance_DA
    _geom_hbond_angle_DHA
    _geom_hbond_publ_flag
    N3 H32 O2 . 0.88 1.95 2.826(2) 172 yes
    N3 H31 O5 . 0.88 1.99 2.820(3) 157 yes
    N4 H42 O2 . 0.88 1.97 2.816(3) 160 yes
    N4 H41 O5 . 0.88 1.96 2.834(2) 172 yes
    O3 H3o O1 1_554 0.84 2.04 2.708(3) 135 yes
    O6 H6o O4 1_556 0.84 1.81 2.651(3) 175 yes
