# Supplementary material for: Di-n-butyl­ammonium 2-(3,5-di-tert-butyl-4-hydroxy­benzyl­sulfan­yl)nicotinate
Source: Acta Crystallogr Sect E Struct Rep Online. 2008 Aug 20;64(Pt 9):o1799. doi: 10.1107/S1600536808026202 (PMC2960651; doi:10.1107/S1600536808026202)
Supplement: Supplementary file 2 [file e-64-o1799-Isup2.hkl]

# 
# h,k,l, Fc-squared, Fo-squared, sigma(Fo-squared) and status flag 
# 
data_I
_shelx_title '  Pca21' 
_shelx_refln_list_code          4 
_shelx_F_calc_maximum      389.18 
_exptl_crystal_F_000      2192.00 
_reflns_d_resolution_high  0.7696 
 
loop_ 
 _symmetry_equiv_pos_as_xyz 
 'x, y, z' 
 '-x, -y, z+1/2' 
 'x+1/2, -y, z' 
 '-x+1/2, y, z+1/2' 
 
_cell_length_a    23.4451 
_cell_length_b    18.7712 
_cell_length_c    12.9657 
_cell_angle_alpha  90.000 
_cell_angle_beta   90.000 
_cell_angle_gamma  90.000 
 
_shelx_F_squared_multiplier     1.000 
 
loop_ 
 _refln_index_h 
 _refln_index_k 
 _refln_index_l 
 _refln_F_squared_calc 
 _refln_F_squared_meas 
 _refln_F_squared_sigma 
 _refln_observed_status 
   0   0 -16      134.10      344.73    138.63 o 
   2   0 -16      449.95      651.67    168.77 o 
   4   0 -16      364.95      398.14    150.41 o 
   6   0 -16      351.98      344.28    137.56 o 
   8   0 -16     3207.21     3651.00    321.78 o 
   0   1 -16      372.63      473.50    123.48 o 
   1   1 -16      100.93       95.74     50.70 o 
   2   1 -16      167.11      189.93     98.11 o 
   3   1 -16       60.55       39.24     61.51 o 
   4   1 -16       21.38      -38.00     67.43 o 
   5   1 -16      243.72      352.90     99.69 o 
   6   1 -16      279.05      287.28    195.47 o 
   7   1 -16       20.62       89.11    104.05 o 
   8   1 -16      155.79      151.87     82.26 o 
   9   1 -16       45.13       47.72     75.65 o 
   0   2 -16      491.74      640.74    115.99 o 
   1   2 -16      212.49      398.78     61.56 o 
   2   2 -16      683.88      844.35    100.18 o 
   3   2 -16       95.29      117.77     63.87 o 
   4   2 -16      161.89      114.08     83.98 o 
   5   2 -16      808.88      728.83     98.79 o 
   6   2 -16      100.57       96.57     60.56 o 
   7   2 -16     1289.54     1318.58    177.19 o 
   8   2 -16      135.29      107.83     82.13 o 
   9   2 -16       39.37       72.71     73.54 o 
   0   3 -16      113.91       58.43     98.62 o 
   1   3 -16      310.23      363.56     66.70 o 
   2   3 -16      195.96      232.97     62.45 o 
   3   3 -16      305.13      247.87     72.14 o 
   4   3 -16      233.71      221.34     71.02 o 
   5   3 -16      200.22      206.09     67.78 o 
   6   3 -16       93.32       14.15     56.06 o 
   7   3 -16       22.70       26.18     58.40 o 
   8   3 -16       51.96       29.92     59.22 o 
   0   4 -16     2902.43     3382.11    241.30 o 
   1   4 -16      367.71      375.67     82.93 o 
   2   4 -16       90.39      172.01     55.94 o 
   3   4 -16     1425.29     1560.76    125.63 o 
   4   4 -16      364.15      423.00     82.13 o 
   5   4 -16        7.48       16.15     54.42 o 
   6   4 -16       29.31      -32.10     50.84 o 
   7   4 -16      129.39       -5.88     52.77 o 
   8   4 -16      219.10       70.50     56.03 o 
   0   5 -16      419.66      267.91    181.34 o 
   1   5 -16       32.41       83.87     42.19 o 
   2   5 -16       99.91       85.59     49.49 o 
   3   5 -16      155.87      198.18     65.60 o 
   4   5 -16       67.41       95.15     62.02 o 
   5   5 -16      126.97       94.78     67.18 o 
   6   5 -16       11.51       78.23     61.39 o 
   7   5 -16       83.15      113.03     65.05 o 
   0   6 -16       33.89       52.81     70.25 o 
   1   6 -16     1513.47     1689.90     91.79 o 
   2   6 -16       22.90      100.48     51.25 o 
   3   6 -16      258.35      202.83     62.22 o 
   4   6 -16      309.14      303.69     91.25 o 
   5   6 -16      622.45      569.38     92.92 o 
   0   7 -16      931.39     1261.41    118.44 o 
   1   7 -16       53.09       20.72     40.49 o 
   2   7 -16       14.51       27.80     49.61 o 
   3   7 -16      169.20      145.16     57.08 o 
   2   0 -15      850.56      935.36    174.59 o 
   4   0 -15       50.60      172.90    104.66 o 
   6   0 -15     4229.48     4938.44    379.62 o 
   8   0 -15     1670.20     1494.00    205.95 o 
  10   0 -15      800.15      859.01    173.51 o 
  12   0 -15      339.47      334.18    136.33 o 
   1   1 -15      113.16      206.43     61.26 o 
   2   1 -15      196.47      230.35     62.96 o 
   3   1 -15      205.81      191.49     82.40 o 
   4   1 -15      510.14      824.09    120.88 o 
   5   1 -15       55.05      232.32     81.62 o 
   6   1 -15      609.23      787.45    195.47 o 
   7   1 -15      110.84      238.84     82.15 o 
   8   1 -15       93.18      123.80     73.21 o 
   9   1 -15        1.29       -6.68     49.52 o 
  10   1 -15      664.07      588.13    106.73 o 
  11   1 -15       94.55       47.20     71.17 o 
  12   1 -15      207.12      272.17     98.23 o 
  13   1 -15       96.80      141.20     79.46 o 
   1   2 -15     1009.89     1145.31     87.22 o 
   2   2 -15       56.19       46.06     51.76 o 
   3   2 -15      236.45      212.37     65.32 o 
   4   2 -15      214.19      276.22     68.75 o 
   5   2 -15      678.03      832.68    122.64 o 
   6   2 -15      157.88       85.91     72.78 o 
   7   2 -15       92.85      239.05     80.92 o 
   8   2 -15       32.78        5.30     65.36 o 
   9   2 -15      748.82      966.84    128.26 o 
  10   2 -15        1.17      -15.43     51.01 o 
  11   2 -15       67.72       23.99     55.46 o 
  12   2 -15        7.66      -18.22     52.50 o 
  13   2 -15     1629.66     1999.09    176.93 o 
   1   3 -15       15.67       50.12     39.98 o 
   2   3 -15      879.11      944.19    134.17 o 
   3   3 -15      141.68      270.54     68.05 o 
   4   3 -15       15.76       42.03     52.01 o 
   5   3 -15      632.89      744.32     92.10 o 
   6   3 -15      538.72      644.25     90.21 o 
   7   3 -15       37.05      -32.12     71.15 o 
   8   3 -15      297.60      339.78    138.55 o 
   9   3 -15      408.44      328.42     92.34 o 
  10   3 -15      391.14      600.38     85.67 o 
  11   3 -15     1297.03     1528.85    220.17 o 
  12   3 -15      103.54      126.48     62.57 o 
  13   3 -15       90.82      117.89     60.68 o 
   1   4 -15       15.91       28.71     36.52 o 
   2   4 -15     1929.79     2183.68    115.75 o 
   3   4 -15       93.87      126.39     56.27 o 
   4   4 -15       70.07       85.24     54.95 o 
   5   4 -15      791.00      578.05    161.83 o 
   6   4 -15      999.20     1082.70    128.17 o 
   7   4 -15       20.37       55.39     49.94 o 
   8   4 -15      122.62       61.77     51.41 o 
   9   4 -15     1219.87     1301.03    151.03 o 
  10   4 -15     1280.64     1377.93     97.42 o 
  11   4 -15      354.71      427.99     78.58 o 
  12   4 -15      225.51      200.06     70.26 o 
   1   5 -15      582.81      571.07     77.39 o 
   2   5 -15      380.66      354.16     60.41 o 
   3   5 -15      109.40       77.56     68.23 o 
   4   5 -15       44.88      -53.85     46.00 o 
   5   5 -15        4.40       18.57     52.90 o 
   6   5 -15      106.86       87.87     54.90 o 
   7   5 -15      140.77      107.10     57.90 o 
   8   5 -15      437.74      587.01     86.93 o 
   9   5 -15      232.54      267.45     58.07 o 
  10   5 -15      794.46      728.83     79.91 o 
  11   5 -15       16.31      -41.66     43.43 o 
  12   5 -15      520.25      623.14     77.12 o 
   1   6 -15     1799.66     2015.45    102.12 o 
   2   6 -15      438.25      583.42     65.53 o 
   3   6 -15      636.99      771.42     94.17 o 
   4   6 -15      227.71      209.44     64.55 o 
   5   6 -15      269.32      246.74     97.29 o 
   6   6 -15       90.09       71.00     56.71 o 
   7   6 -15     1036.00     1190.67    110.49 o 
   8   6 -15      165.32      198.93     63.38 o 
   9   6 -15      445.49      421.42     91.83 o 
  10   6 -15      144.82      207.62     57.40 o 
  11   6 -15      120.37      117.70     53.00 o 
   1   7 -15      105.22      135.61     45.87 o 
   2   7 -15       32.69       85.56     43.25 o 
   3   7 -15      413.99      419.49     99.61 o 
   4   7 -15       31.06       41.10     54.60 o 
   5   7 -15       10.66       39.62     55.86 o 
   6   7 -15      121.01      124.69     86.38 o 
   7   7 -15      199.76      189.03     65.76 o 
   8   7 -15       40.32       -7.54     53.77 o 
   9   7 -15      225.16      244.71     85.46 o 
  10   7 -15       12.18       21.42     46.39 o 
   1   8 -15      361.57      395.81     59.80 o 
   2   8 -15      559.98      726.62     70.80 o 
   3   8 -15      676.08      777.01     72.54 o 
   4   8 -15      284.81      269.88     72.04 o 
   5   8 -15      311.64      308.22     77.46 o 
   6   8 -15      345.36      509.98     86.11 o 
   7   8 -15      186.72      251.73     87.38 o 
   8   8 -15      380.60      427.82    136.03 o 
   9   8 -15       68.80       75.55     74.68 o 
   1   9 -15      191.68      184.35     49.12 o 
   2   9 -15     1520.10     1594.54    107.21 o 
   3   9 -15       76.28       89.56     53.69 o 
   4   9 -15      333.62      315.24     78.29 o 
   5   9 -15      100.02       88.50     75.68 o 
   6   9 -15       88.20       72.74     74.15 o 
   7   9 -15        0.87       22.85     69.08 o 
   8   9 -15      101.30      150.39     82.24 o 
   1  10 -15      115.48      124.32     52.39 o 
   2  10 -15     1972.75     2159.73    143.30 o 
   3  10 -15     1896.90     2403.29    152.45 o 
   4  10 -15      514.51      532.57     76.84 o 
   5  10 -15       80.01       43.04     56.37 o 
   6  10 -15      206.29      341.26    126.46 o 
   1  11 -15      432.24      345.00     66.14 o 
   2   0 -14       50.21       63.29     54.12 o 
   4   0 -14     2180.79     1991.59    228.29 o 
   6   0 -14     2401.68     2514.28    254.30 o 
   8   0 -14      527.59      799.79    160.05 o 
  10   0 -14     1081.97     1251.33    188.20 o 
  12   0 -14      474.16      751.90    161.89 o 
  14   0 -14      289.96      441.28    134.65 o 
  16   0 -14      636.14      735.07    167.85 o 
   0   1 -14       78.85      113.08     83.09 o 
   1   1 -14       94.41      143.01     52.28 o 
   2   1 -14      136.20       46.38     46.81 o 
   3   1 -14      291.28      288.10     81.50 o 
   4   1 -14      319.89      366.52    186.75 o 
   5   1 -14     2365.49     2317.63    293.78 o 
   6   1 -14      106.66      186.92     74.57 o 
   7   1 -14      542.25      599.28    102.44 o 
   8   1 -14     1216.29     1375.89    136.89 o 
   9   1 -14     1382.19     1527.33    298.91 o 
  10   1 -14       14.35      -27.31     56.48 o 
  11   1 -14      436.16      488.03    109.10 o 
  12   1 -14     1682.62     1583.89    149.75 o 
  13   1 -14      201.67      230.22    106.50 o 
  14   1 -14       61.55       71.12     71.70 o 
  15   1 -14      308.47      383.44     94.49 o 
  16   1 -14      544.31      551.22    107.38 o 
   0   2 -14      557.19      641.24    104.28 o 
   1   2 -14      290.70      320.86     56.28 o 
   2   2 -14      166.42      137.91     45.41 o 
   3   2 -14      228.66      281.46     79.21 o 
   4   2 -14      402.71      605.23    158.21 o 
   5   2 -14      294.06      297.05     80.81 o 
   6   2 -14      201.81      190.17     56.38 o 
   7   2 -14      331.82      359.16     64.94 o 
   8   2 -14      110.75       35.14     47.90 o 
   9   2 -14      447.19      567.19     80.03 o 
  10   2 -14        0.24       30.51     50.20 o 
  11   2 -14      307.95      235.19     61.99 o 
  12   2 -14      138.74      166.75    107.11 o 
  13   2 -14      971.16     1298.41    137.38 o 
  14   2 -14       41.57      -30.27     64.48 o 
  15   2 -14       83.93      161.94     76.93 o 
  16   2 -14      156.89      186.35    143.83 o 
   0   3 -14      186.55      268.40     74.06 o 
   1   3 -14      949.00      941.47     78.28 o 
   2   3 -14       11.20      -31.05     36.78 o 
   3   3 -14     1124.00     1201.18     87.36 o 
   4   3 -14        5.09       46.05     56.15 o 
   5   3 -14      341.12      334.85     83.32 o 
   6   3 -14        0.41      -50.94     41.78 o 
   7   3 -14      738.52      980.26     89.90 o 
   8   3 -14      469.84      651.36     79.14 o 
   9   3 -14     1168.91     1230.12    100.25 o 
  10   3 -14      184.24      172.56     56.59 o 
  11   3 -14     2366.09     2261.30    234.87 o 
  12   3 -14      667.12      561.99    121.10 o 
  13   3 -14      562.27      602.59    189.91 o 
  14   3 -14       98.77       85.46     55.55 o 
  15   3 -14      765.78      709.35    225.01 o 
  16   3 -14      586.57      412.45    211.21 o 
   0   4 -14      809.97      937.69    109.26 o 
   1   4 -14       13.62       26.23     36.90 o 
   2   4 -14      771.15      784.96     71.85 o 
   3   4 -14       31.59       65.48     39.32 o 
   4   4 -14      232.51       51.15     77.28 o 
   5   4 -14       82.72        6.67     41.25 o 
   6   4 -14      481.55      238.38    101.27 o 
   7   4 -14        2.40       50.94     39.39 o 
   8   4 -14       16.69       63.62     46.21 o 
   9   4 -14       57.75       72.92     50.84 o 
  10   4 -14      496.74      604.84     79.42 o 
  11   4 -14      208.55      391.77     73.32 o 
  12   4 -14      254.54      236.18     66.53 o 
  13   4 -14        0.50       -3.28     51.97 o 
  14   4 -14     1370.67     1499.26    117.90 o 
  15   4 -14      395.50      364.46     78.30 o 
  16   4 -14      313.63      458.91     93.31 o 
   0   5 -14      951.26     1093.03    118.91 o 
   1   5 -14        3.65       15.41     33.70 o 
   2   5 -14       10.42        9.62     38.47 o 
   3   5 -14      204.09      207.35     51.18 o 
   4   5 -14     1300.42     1217.08    113.28 o 
   5   5 -14      248.55      269.46     67.49 o 
   6   5 -14      159.33      160.26     57.52 o 
   7   5 -14      163.72      239.33     51.82 o 
   8   5 -14     1174.20     1265.06     87.88 o 
   9   5 -14      193.38      186.37     51.86 o 
  10   5 -14      373.50      405.06     61.88 o 
  11   5 -14       61.62       31.56     44.38 o 
  12   5 -14      889.26      969.33     85.52 o 
  13   5 -14      359.38      272.29     70.49 o 
  14   5 -14      127.71      194.70     64.58 o 
  15   5 -14       35.82       50.66     60.09 o 
   0   6 -14     1249.64     1758.13    146.14 o 
   1   6 -14       24.91       58.77     42.00 o 
   2   6 -14      677.84      784.86     75.22 o 
   3   6 -14       96.28       55.99     40.24 o 
   4   6 -14       32.22       20.41     39.16 o 
   5   6 -14       87.06      124.60     55.96 o 
   6   6 -14       57.68       42.35     59.28 o 
   7   6 -14      164.61      197.35     50.53 o 
   8   6 -14      324.44      435.75     62.48 o 
   9   6 -14      211.05      198.98     65.22 o 
  10   6 -14       35.78       32.39     44.69 o 
  11   6 -14       25.45      -21.95     42.67 o 
  12   6 -14      500.44      564.49     72.15 o 
  13   6 -14       56.68       -1.72     43.43 o 
  14   6 -14      105.60      158.10     54.38 o 
  15   6 -14       63.00       23.31     49.26 o 
   0   7 -14       33.96       71.74     59.12 o 
   1   7 -14     1015.80     1150.12     78.22 o 
   2   7 -14       60.05       82.52     39.90 o 
   3   7 -14     3088.54     3136.86    215.18 o 
   4   7 -14        0.36       16.88     40.67 o 
   5   7 -14      744.41      905.79     96.25 o 
   6   7 -14       68.11       72.02     52.23 o 
   7   7 -14     2691.78     2994.56    128.20 o 
   8   7 -14       96.47       66.93     45.98 o 
   9   7 -14       14.96       13.92     43.47 o 
  10   7 -14       14.43       18.33     43.99 o 
  11   7 -14      702.78      716.38     77.53 o 
  12   7 -14      274.42      364.18     74.23 o 
  13   7 -14       80.69       59.53     50.63 o 
  14   7 -14      223.22      278.06     73.33 o 
   0   8 -14      585.99      524.70     96.47 o 
   1   8 -14       39.32      -13.65     37.06 o 
   2   8 -14      253.89      273.59     50.81 o 
   3   8 -14       55.07       63.29     43.75 o 
   4   8 -14       18.39       21.20     41.35 o 
   5   8 -14        5.42        6.24     42.85 o 
   6   8 -14       67.75      106.27     57.48 o 
   7   8 -14      755.67      889.11     77.71 o 
   8   8 -14       69.06       20.78     41.71 o 
   9   8 -14      159.40      180.17     53.18 o 
  10   8 -14      151.42      159.79     59.36 o 
  11   8 -14      109.12      251.29     68.26 o 
  12   8 -14       25.29       68.88     58.23 o 
  13   8 -14     1020.23     1121.93    107.63 o 
   0   9 -14     1391.69     1483.80    136.77 o 
   1   9 -14      656.70      715.95     67.86 o 
   2   9 -14      142.46      130.59     49.67 o 
   3   9 -14       85.55      123.05     44.74 o 
   4   9 -14     3524.20     4021.73    155.66 o 
   5   9 -14      507.61      585.55     84.26 o 
   6   9 -14      520.93      566.60    107.33 o 
   7   9 -14       32.42       17.04     49.74 o 
   8   9 -14      683.15      698.42     86.83 o 
   9   9 -14       11.05      -12.01     49.16 o 
  10   9 -14       88.98       79.14     55.79 o 
  11   9 -14      188.95      133.59     60.69 o 
  12   9 -14      306.61      278.53     95.63 o 
   0  10 -14      381.59      356.35    178.18 o 
   1  10 -14      322.78      350.15     61.99 o 
   2  10 -14      225.46      160.56     51.04 o 
   3  10 -14       59.50       47.95     43.98 o 
   4  10 -14      647.38      758.83    114.95 o 
   5  10 -14       16.54      -11.40     47.49 o 
   6  10 -14      438.87      528.10    124.55 o 
   7  10 -14       14.71       -4.72     50.18 o 
   8  10 -14       53.77       90.35     54.94 o 
   9  10 -14       27.98       75.95     56.17 o 
  10  10 -14       15.16       -1.42     52.07 o 
  11  10 -14      332.78      422.55     80.08 o 
   0  11 -14     1228.10     1452.65    144.23 o 
   1  11 -14     1679.79     1451.28    100.51 o 
   2  11 -14      190.23      165.35     66.34 o 
   3  11 -14     2435.48     2688.62    169.88 o 
   4  11 -14      244.43      310.12     88.34 o 
   5  11 -14       75.03      106.12     59.56 o 
   6  11 -14      198.72      238.89     69.83 o 
   7  11 -14      752.25      733.41     90.93 o 
   8  11 -14      122.78      103.77     58.41 o 
   9  11 -14        0.24       30.37     55.62 o 
   0  12 -14        0.55      -38.34     59.59 o 
   1  12 -14       33.54       30.11     45.53 o 
   2  12 -14       43.57       67.65     50.16 o 
   3  12 -14      600.42      627.00     78.34 o 
   4  12 -14      105.17       75.97     58.24 o 
   5  12 -14      215.33      257.00     62.33 o 
   6  12 -14       29.59       10.98     56.17 o 
   7  12 -14      207.12      288.90     70.91 o 
   0  13 -14     2810.00     3400.89    238.47 o 
   1  13 -14     1358.76     1476.75    107.12 o 
   2  13 -14      121.91      171.57     58.26 o 
   3  13 -14      154.06      184.94     58.05 o 
   4  13 -14      592.48      520.26     75.61 o 
   2   0 -13     1975.65     2248.05    143.38 o 
   4   0 -13      422.29      229.21    103.13 o 
   6   0 -13     1874.49     1741.73    204.27 o 
   8   0 -13     1106.80      923.58    156.53 o 
  10   0 -13       23.00       41.31     78.80 o 
  12   0 -13     1339.06     1530.72    198.30 o 
  14   0 -13      340.01      229.67    114.45 o 
  16   0 -13      806.29      471.27    140.01 o 
  18   0 -13      125.61      136.79    102.98 o 
   1   1 -13      444.21      411.89     76.78 o 
   2   1 -13       35.44       51.64     42.61 o 
   3   1 -13      504.50      588.38     70.38 o 
   4   1 -13      222.61      182.51     50.29 o 
   5   1 -13     2189.37     2301.06    158.93 o 
   6   1 -13      796.43      868.46    109.47 o 
   7   1 -13      581.96      545.52    216.28 o 
   8   1 -13      895.50      755.32    125.62 o 
   9   1 -13      411.49      406.77     84.29 o 
  10   1 -13      354.41      393.86     85.33 o 
  11   1 -13      309.17      163.13     73.65 o 
  12   1 -13      236.92      231.18     75.56 o 
  13   1 -13      457.54      427.04     92.40 o 
  14   1 -13      717.00      891.73    115.62 o 
  15   1 -13      495.59      449.70     93.48 o 
  16   1 -13      840.57      961.18    123.57 o 
  17   1 -13       72.06      103.13     84.46 o 
  18   1 -13      219.03      209.87     84.45 o 
  19   1 -13      968.28     1185.61    227.22 o 
   1   2 -13     2596.81     2588.45    125.79 o 
   2   2 -13      135.87      136.14     47.48 o 
   3   2 -13       61.72       29.45     41.28 o 
   4   2 -13        6.26        3.65     33.50 o 
   5   2 -13     1306.14     1368.53     95.00 o 
   6   2 -13     1199.95     1301.94     94.30 o 
   7   2 -13      330.37      357.18     62.55 o 
   8   2 -13       86.06       42.70     55.47 o 
   9   2 -13     1814.35     2033.69    153.40 o 
  10   2 -13      173.63      201.00     70.80 o 
  11   2 -13      445.55      532.22     96.66 o 
  12   2 -13       86.56       48.18     58.51 o 
  13   2 -13      412.46      532.74    164.10 o 
  14   2 -13      428.41      233.36     82.53 o 
  15   2 -13      482.01      413.48    110.63 o 
  16   2 -13      409.90      444.49     97.13 o 
  17   2 -13       74.87       24.76     63.39 o 
  18   2 -13      181.58       44.91     73.90 o 
  19   2 -13      568.15      503.61    109.74 o 
   1   3 -13      445.59      416.46     64.16 o 
   2   3 -13      409.02      357.55     52.84 o 
   3   3 -13      234.40      351.85     66.59 o 
   4   3 -13      420.11      427.72     54.99 o 
   5   3 -13       60.65       34.88     41.96 o 
   6   3 -13      204.05      270.66     57.36 o 
   7   3 -13        4.67      -10.54     38.57 o 
   8   3 -13      396.71      347.34     61.31 o 
   9   3 -13     1341.06     1133.45     92.10 o 
  10   3 -13      135.71      130.26     49.21 o 
  11   3 -13      208.76      206.05     98.51 o 
  12   3 -13       75.32       85.38     45.81 o 
  13   3 -13     1635.50     1735.40    206.49 o 
  14   3 -13      412.66      256.92    161.24 o 
  15   3 -13      224.65      156.55     56.12 o 
  16   3 -13       44.36       22.13     48.67 o 
  17   3 -13      340.73      229.88    110.20 o 
  18   3 -13       54.74       49.16     55.64 o 
  19   3 -13      133.05      128.87     58.87 o 
   1   4 -13       67.44      142.60     46.25 o 
   2   4 -13     1558.69     1568.31    103.85 o 
   3   4 -13       55.28       43.18     32.90 o 
   4   4 -13      113.52       61.85     43.74 o 
   5   4 -13      209.95      153.56     37.15 o 
   6   4 -13      795.38      904.30     71.69 o 
   7   4 -13       37.66       54.84     42.49 o 
   8   4 -13      701.76      783.34     96.24 o 
   9   4 -13      109.02      103.80     49.74 o 
  10   4 -13      271.85      247.75     60.69 o 
  11   4 -13      402.64      447.70     95.22 o 
  12   4 -13     1555.10     1414.21    106.03 o 
  13   4 -13      351.35      295.08     67.20 o 
  14   4 -13      123.76      102.63     56.19 o 
  15   4 -13      440.70      376.82     74.57 o 
  16   4 -13      866.55     1081.44    102.62 o 
  17   4 -13       46.79       -9.75     54.32 o 
  18   4 -13      375.98      426.04     82.83 o 
   1   5 -13     5594.62     5798.33    222.41 o 
   2   5 -13      446.58      463.73     58.34 o 
   3   5 -13      113.10      158.46     45.04 o 
   4   5 -13        8.95       -5.90     30.19 o 
   5   5 -13      337.18      353.89     46.80 o 
   6   5 -13      867.05     1066.00     77.66 o 
   7   5 -13       76.40       73.46     41.62 o 
   8   5 -13      117.26      110.66     42.95 o 
   9   5 -13       68.93       80.50     43.05 o 
  10   5 -13     2761.59     2727.94    138.16 o 
  11   5 -13      165.61      113.25     53.53 o 
  12   5 -13     1618.49     1480.41    159.62 o 
  13   5 -13       20.45       46.74     54.94 o 
  14   5 -13      307.34      376.52     70.28 o 
  15   5 -13      309.54      330.94    106.96 o 
  16   5 -13      164.93       91.92     72.68 o 
  17   5 -13      235.64      221.73     70.94 o 
  18   5 -13       26.04       -0.20     58.30 o 
   1   6 -13      227.29      209.13     55.20 o 
   2   6 -13     2327.99     2583.34    152.45 o 
   3   6 -13       97.25       71.73     59.32 o 
   4   6 -13       98.99       87.40     47.41 o 
   5   6 -13      267.43      189.74     41.15 o 
   6   6 -13       30.59       19.03     33.98 o 
   7   6 -13      240.13      260.69     50.57 o 
   8   6 -13      827.23      889.74     74.25 o 
   9   6 -13      278.47      338.66     54.86 o 
  10   6 -13      912.27      859.37     75.53 o 
  11   6 -13      737.46      732.92     73.23 o 
  12   6 -13       51.26      108.00     46.51 o 
  13   6 -13      427.34      516.59     68.32 o 
  14   6 -13      238.76      195.12     53.05 o 
  15   6 -13        0.61       35.74     45.06 o 
  16   6 -13      161.05      180.12     54.27 o 
  17   6 -13      793.42     1111.05    150.17 o 
   1   7 -13      184.25      256.16     53.45 o 
   2   7 -13      223.87      186.33     47.40 o 
   3   7 -13     1658.24     1671.29    110.14 o 
   4   7 -13      377.95      424.56     59.18 o 
   5   7 -13       13.31       16.40     33.77 o 
   6   7 -13      234.13      315.43     47.14 o 
   7   7 -13     1413.19     1309.65     85.65 o 
   8   7 -13      217.95      178.10     48.63 o 
   9   7 -13     1891.93     2105.57    107.56 o 
  10   7 -13       62.83       -3.00     39.83 o 
  11   7 -13      654.60      679.16     78.92 o 
  12   7 -13      108.58      167.28     50.45 o 
  13   7 -13       38.63       23.57     42.29 o 
  14   7 -13        8.88        0.61     43.52 o 
  15   7 -13      764.04      799.59     79.77 o 
  16   7 -13      274.94      215.85    100.90 o 
  17   7 -13      319.02      455.06     83.20 o 
   1   8 -13      102.47       69.61     37.72 o 
   2   8 -13      543.56      631.02     66.29 o 
   3   8 -13       21.31       12.41     38.02 o 
   4   8 -13      170.77      155.89     40.61 o 
   5   8 -13       25.62       14.73     33.67 o 
   6   8 -13      239.51      234.56     44.16 o 
   7   8 -13      319.40      342.33     55.05 o 
   8   8 -13      300.92      342.68     56.30 o 
   9   8 -13      205.74      258.00     56.02 o 
  10   8 -13      531.98      540.51     66.81 o 
  11   8 -13      757.77      844.81     77.10 o 
  12   8 -13      207.00      265.60     70.73 o 
  13   8 -13      166.17       55.24     56.42 o 
  14   8 -13      363.00      484.43     88.58 o 
  15   8 -13      357.66      484.32     84.62 o 
  16   8 -13      393.82      343.17     75.08 o 
   1   9 -13      158.24      127.27     40.26 o 
   2   9 -13     1344.26     1443.62     82.27 o 
   3   9 -13      736.86      858.74     74.31 o 
   4   9 -13      142.23      190.43     41.84 o 
   5   9 -13     1121.78     1326.75     76.99 o 
   6   9 -13     1796.87     1832.95     89.27 o 
   7   9 -13      131.45      155.78     47.13 o 
   8   9 -13      208.70      203.63     59.21 o 
   9   9 -13       63.06       83.43     51.53 o 
  10   9 -13     1232.54     1418.15    149.08 o 
  11   9 -13       21.14      111.25     56.14 o 
  12   9 -13      357.93      341.85     73.59 o 
  13   9 -13      304.56      289.15     91.29 o 
  14   9 -13      133.48      158.13     61.86 o 
  15   9 -13      100.70       80.61     81.26 o 
   1  10 -13       78.64       82.32     42.58 o 
   2  10 -13       40.47       37.43     39.62 o 
   3  10 -13      116.76       62.91     43.67 o 
   4  10 -13      436.80      448.57     60.60 o 
   5  10 -13      452.66      407.30     58.65 o 
   6  10 -13      600.63      702.35     70.45 o 
   7  10 -13      295.60      296.78     57.20 o 
   8  10 -13      314.48      220.41     60.97 o 
   9  10 -13      259.00      253.08     82.23 o 
  10  10 -13      592.45      502.32    119.92 o 
  11  10 -13      261.77      183.62     88.40 o 
  12  10 -13      352.63      293.24     69.36 o 
  13  10 -13       21.59       80.90     59.68 o 
  14  10 -13      680.74      748.35    120.74 o 
   1  11 -13       75.98       89.16     45.08 o 
   2  11 -13        4.47      -51.24     34.16 o 
   3  11 -13      986.48     1124.66     89.66 o 
   4  11 -13       47.55       40.30     37.15 o 
   5  11 -13       43.37        4.13     41.36 o 
   6  11 -13       41.06       81.87     45.59 o 
   7  11 -13     2045.42     1988.87    107.28 o 
   8  11 -13      270.02      305.77     67.53 o 
   9  11 -13      206.55      156.84     72.24 o 
  10  11 -13      101.45       53.85     51.60 o 
  11  11 -13      129.39      104.15     60.59 o 
  12  11 -13      687.67      606.53    101.09 o 
  13  11 -13      435.87      433.06     80.93 o 
   1  12 -13      123.46       50.09     55.31 o 
   2  12 -13      267.99      284.28     58.69 o 
   3  12 -13      369.00      360.06     62.92 o 
   4  12 -13      706.16      756.48     78.48 o 
   5  12 -13      915.05      897.07     71.88 o 
   6  12 -13       30.90        2.33     40.82 o 
   7  12 -13        5.54       -6.11     41.22 o 
   8  12 -13      106.58      140.11     53.58 o 
   9  12 -13      154.40      123.86     58.45 o 
  10  12 -13      114.16      141.65     60.56 o 
  11  12 -13       79.55       53.56     54.46 o 
  12  12 -13      144.33      192.35     64.35 o 
   1  13 -13      369.04      317.22     59.82 o 
   2  13 -13      635.38      597.31     72.76 o 
   3  13 -13      120.44       87.28     47.33 o 
   4  13 -13      444.04      463.65     69.43 o 
   5  13 -13      370.64      337.91     54.75 o 
   6  13 -13      928.71      842.73     72.02 o 
   7  13 -13      526.70      572.10     71.42 o 
   8  13 -13       38.39       63.71     47.97 o 
   9  13 -13       24.97       35.01     53.70 o 
  10  13 -13      199.82      215.22     67.10 o 
   1  14 -13       58.84       63.04     50.66 o 
   2  14 -13       52.58        1.68     47.50 o 
   3  14 -13      254.14      268.58     63.28 o 
   4  14 -13      185.29      230.30     58.14 o 
   5  14 -13      337.71      449.33     59.64 o 
   6  14 -13      416.64      598.99     65.60 o 
   7  14 -13       15.65        7.85     42.67 o 
   8  14 -13      132.48      116.96     51.30 o 
   1  15 -13       31.40       64.04     51.84 o 
   2  15 -13      315.14      312.71     65.74 o 
   3  15 -13      598.50      610.30     80.26 o 
   4  15 -13       47.97       66.30     63.91 o 
   2   0 -12      263.24      423.23    112.00 o 
   4   0 -12       79.06       54.73     46.72 o 
   6   0 -12     2790.35     2837.29    236.56 o 
   8   0 -12     2917.64     3031.92    245.74 o 
  10   0 -12      571.71      685.80    138.78 o 
  12   0 -12      135.15      129.14     89.66 o 
  14   0 -12     1412.86     1085.77    170.00 o 
  16   0 -12     1071.18     1022.42    170.45 o 
  18   0 -12      805.01      664.68    153.47 o 
  20   0 -12     1109.73     1126.47    187.90 o 
   2   1 -12      375.82      404.45    111.85 o 
   3   1 -12      210.84      179.10     62.52 o 
   4   1 -12      964.52     1082.19     83.02 o 
   5   1 -12      688.34      716.01     70.03 o 
   6   1 -12       76.61       59.93     55.87 o 
   7   1 -12     2071.48     1792.00    233.80 o 
   8   1 -12        0.97       -0.78     49.34 o 
   9   1 -12      914.34     1013.81    395.92 o 
  10   1 -12     2217.45     2267.84    154.11 o 
  11   1 -12     1023.12     1010.00    142.84 o 
  12   1 -12      359.76      361.72     77.92 o 
  13   1 -12      251.43      234.28     73.65 o 
  14   1 -12      394.86      421.23     88.40 o 
  15   1 -12       33.15       42.51     60.80 o 
  16   1 -12      638.37      665.65    103.68 o 
  17   1 -12      532.59      727.32    119.96 o 
  18   1 -12      278.41      223.22     81.56 o 
  19   1 -12      125.20      208.54    149.42 o 
  20   1 -12      355.40      274.77     90.76 o 
  21   1 -12      274.04      185.76    101.91 o 
   0   2 -12     1219.73     1159.67    137.71 o 
   1   2 -12     2731.88     2980.06    138.19 o 
   2   2 -12      414.98      449.52     49.79 o 
   3   2 -12     4036.27     4226.95    133.21 o 
   4   2 -12       68.17       49.56     32.62 o 
   5   2 -12      209.38      240.39     52.79 o 
   6   2 -12      804.19      780.54     99.24 o 
   7   2 -12     1444.19     1308.49    117.09 o 
   8   2 -12      392.94      608.38     90.94 o 
   9   2 -12      101.60      -18.07     46.80 o 
  10   2 -12     1340.70     1154.38    123.63 o 
  11   2 -12      326.99      154.75     63.24 o 
  12   2 -12       36.39       62.91     56.08 o 
  13   2 -12      283.50      237.56     73.45 o 
  14   2 -12       44.02      -35.07     50.93 o 
  15   2 -12      703.58      663.74     99.30 o 
  16   2 -12      105.35       79.82     62.29 o 
  17   2 -12      226.99      249.90     79.14 o 
  18   2 -12       54.93       13.95     61.52 o 
  19   2 -12     1176.17     1216.54    133.99 o 
  20   2 -12       73.68       69.17    118.74 o 
  21   2 -12      114.01       41.71    116.37 o 
   0   3 -12      955.78     1071.08    136.79 o 
   1   3 -12       29.94      -21.16     27.99 o 
   2   3 -12      102.67       56.58     29.70 o 
   3   3 -12        8.56        9.09     30.38 o 
   4   3 -12      485.27      449.98     60.20 o 
   5   3 -12      200.20      162.32     38.01 o 
   6   3 -12      552.56      514.79     53.32 o 
   7   3 -12      182.45       93.94     42.35 o 
   8   3 -12      272.51      121.01     47.07 o 
   9   3 -12      482.49      342.13    156.96 o 
  10   3 -12        6.74       27.35     44.66 o 
  11   3 -12      407.66      126.27    247.50 o 
  12   3 -12       70.54        6.10     39.29 o 
  13   3 -12      444.82      172.30    262.18 o 
  14   3 -12      859.09      921.28    163.26 o 
  15   3 -12      241.66      106.56     55.87 o 
  16   3 -12      231.27       54.18     53.07 o 
  17   3 -12      511.68      303.61    206.87 o 
  18   3 -12       46.44       38.61     53.79 o 
  19   3 -12       93.26       90.56    106.42 o 
  20   3 -12       67.81      113.30     59.16 o 
  21   3 -12      571.85      291.99    140.46 o 
   0   4 -12     1581.40     1433.10    157.75 o 
   1   4 -12      472.23      432.83     47.81 o 
   2   4 -12      358.96      412.05     48.77 o 
   3   4 -12      170.96       99.13     35.25 o 
   4   4 -12     1547.72     1420.45     91.03 o 
   5   4 -12       11.38       12.12     31.74 o 
   6   4 -12     1111.62     1214.67     73.10 o 
   7   4 -12      351.06      430.22     62.81 o 
   8   4 -12      813.85      882.02     79.45 o 
   9   4 -12      548.78      650.03     88.69 o 
  10   4 -12      849.18      897.24     87.20 o 
  11   4 -12      484.07      568.94    103.52 o 
  12   4 -12      139.86       48.48     47.60 o 
  13   4 -12      788.25      930.77     86.13 o 
  14   4 -12      144.21      147.32     56.73 o 
  15   4 -12      424.28      270.30     64.88 o 
  16   4 -12      465.42      564.25     81.89 o 
  17   4 -12       26.15      105.12     56.65 o 
  18   4 -12      415.87      486.54     81.66 o 
  19   4 -12      277.29      282.79     70.25 o 
  20   4 -12      534.32      541.07     90.12 o 
   0   5 -12     1191.53     1232.81    148.27 o 
   1   5 -12       51.81       68.65     33.90 o 
   2   5 -12      238.92      225.95     38.61 o 
   3   5 -12        9.04       17.50     39.38 o 
   4   5 -12       51.66       68.48     31.05 o 
   5   5 -12      175.24      212.83     38.52 o 
   6   5 -12        5.13      -17.46     34.98 o 
   7   5 -12      486.74      452.52     47.57 o 
   8   5 -12      807.97      828.77     99.85 o 
   9   5 -12      810.42      839.38     91.54 o 
  10   5 -12     1016.84     1055.26     88.17 o 
  11   5 -12       75.94       84.43     46.42 o 
  12   5 -12      544.72      555.38     90.15 o 
  13   5 -12      147.72      224.21     58.98 o 
  14   5 -12      126.68      144.23     55.44 o 
  15   5 -12      315.95      432.95     72.89 o 
  16   5 -12      270.14      289.36     65.65 o 
  17   5 -12      317.48      350.06     71.17 o 
  18   5 -12      449.27      521.06     82.91 o 
  19   5 -12        4.36      101.15     59.48 o 
  20   5 -12     1099.22     1162.42    112.25 o 
   0   6 -12      979.47     1234.79    113.63 o 
   1   6 -12      719.95      737.80     60.05 o 
   2   6 -12       29.46       23.96     28.77 o 
   3   6 -12     1452.29     1390.40     72.99 o 
   4   6 -12      533.11      509.11     58.63 o 
   5   6 -12      588.48      535.53     50.32 o 
   6   6 -12     1600.19     1518.77     82.52 o 
   7   6 -12       80.77       62.32     33.02 o 
   8   6 -12      366.48      282.70     49.85 o 
   9   6 -12      162.36      177.06     45.69 o 
  10   6 -12     1599.44     1627.95     93.32 o 
  11   6 -12      218.15      290.57     52.04 o 
  12   6 -12      187.51      222.79     49.96 o 
  13   6 -12       45.66       74.29     48.97 o 
  14   6 -12     1002.79      959.46     91.83 o 
  15   6 -12      810.32      957.84    108.19 o 
  16   6 -12      301.86      271.20     68.37 o 
  17   6 -12       49.99       -0.15     51.37 o 
  18   6 -12      111.40      103.44     60.48 o 
  19   6 -12      917.58     1138.88    108.22 o 
  20   6 -12        4.26      -23.40     56.78 o 
   0   7 -12      202.35      126.38    110.40 o 
   1   7 -12      121.71      120.04     37.79 o 
   2   7 -12      182.92      179.63     36.49 o 
   3   7 -12       53.00       46.04     31.26 o 
   4   7 -12       26.11       71.57     34.57 o 
   5   7 -12       58.24       23.88     30.87 o 
   6   7 -12       95.71      156.83     38.71 o 
   7   7 -12      520.90      626.58     53.73 o 
   8   7 -12      299.36      324.38     44.85 o 
   9   7 -12      660.55      662.75     65.49 o 
  10   7 -12      275.68      259.13     57.33 o 
  11   7 -12       23.14       33.69     39.27 o 
  12   7 -12      448.68      494.07     70.03 o 
  13   7 -12      379.81      275.31     55.38 o 
  14   7 -12      258.28      265.59     54.82 o 
  15   7 -12      141.28      108.03     48.29 o 
  16   7 -12       35.43      -21.42     42.15 o 
  17   7 -12      334.02      432.35     65.61 o 
  18   7 -12       21.26       43.06     57.03 o 
  19   7 -12      242.24      208.39     85.22 o 
   0   8 -12     2318.39     2632.73    160.54 o 
   1   8 -12       60.44       45.15     30.48 o 
   2   8 -12      211.50      225.97     39.94 o 
   3   8 -12      119.78      134.64     35.73 o 
   4   8 -12     2558.47     2689.71     98.21 o 
   5   8 -12      339.06      366.76     46.57 o 
   6   8 -12       32.11       -2.37     30.81 o 
   7   8 -12     2852.59     2999.67    105.94 o 
   8   8 -12      245.22      334.01     47.60 o 
   9   8 -12      834.80      788.11     70.66 o 
  10   8 -12       83.01      119.70     45.05 o 
  11   8 -12      983.37     1109.68    107.92 o 
  12   8 -12       97.70       55.34     42.89 o 
  13   8 -12       32.13      -16.52     39.90 o 
  14   8 -12       17.11       11.89     57.01 o 
  15   8 -12      507.62      535.33     82.76 o 
  16   8 -12      462.52      410.45     76.22 o 
  17   8 -12       84.13       60.60     58.34 o 
  18   8 -12       16.75       44.85     54.88 o 
   0   9 -12      259.24      232.08     71.17 o 
   1   9 -12       15.03       25.37     31.99 o 
   2   9 -12     1809.11     1839.53     96.61 o 
   3   9 -12      779.80      921.62     70.88 o 
   4   9 -12      256.92      316.07     45.46 o 
   5   9 -12     1183.50     1198.87     81.67 o 
   6   9 -12      458.38      441.22     50.28 o 
   7   9 -12      191.15      187.92     42.69 o 
   8   9 -12     1045.02     1089.12     68.70 o 
   9   9 -12      180.11      221.62     56.76 o 
  10   9 -12      225.59      219.28     58.78 o 
  11   9 -12      216.13      280.48     64.07 o 
  12   9 -12      645.22      598.14    115.95 o 
  13   9 -12      367.68      332.97     69.21 o 
  14   9 -12      204.32      218.43     62.60 o 
  15   9 -12      368.32      500.67     81.12 o 
  16   9 -12      253.59      349.20     76.18 o 
  17   9 -12      107.57      203.78    135.49 o 
  18   9 -12      208.08      239.48     70.78 o 
   0  10 -12       24.28       22.30     52.11 o 
   1  10 -12       58.60       26.62     29.64 o 
   2  10 -12      397.92      469.33     46.36 o 
   3  10 -12       58.32       80.00     38.14 o 
   4  10 -12      255.75      324.84     59.74 o 
   5  10 -12      496.66      621.52     64.20 o 
   6  10 -12       20.90       17.63     36.69 o 
   7  10 -12      351.95      350.49     55.96 o 
   8  10 -12      274.17      259.25     52.06 o 
   9  10 -12     1403.35     1446.49     90.51 o 
  10  10 -12       95.79       62.11     51.94 o 
  11  10 -12      689.28      845.01     90.37 o 
  12  10 -12      759.77      784.09    101.00 o 
  13  10 -12       37.72      126.58     56.57 o 
  14  10 -12      612.53      798.13    218.27 o 
  15  10 -12      175.38      263.76     69.61 o 
  16  10 -12       52.02        3.58     53.83 o 
  17  10 -12      517.30      621.91     91.30 o 
   0  11 -12       35.69      -47.55     48.53 o 
   1  11 -12      586.06      526.46     55.80 o 
   2  11 -12       87.89      115.08     36.58 o 
   3  11 -12      224.00      217.43     43.27 o 
   4  11 -12      279.76      302.00     53.40 o 
   5  11 -12      236.86      275.17     49.80 o 
   6  11 -12        0.61       13.70     39.23 o 
   7  11 -12      766.07      923.94     76.02 o 
   8  11 -12      106.71      100.32     43.75 o 
   9  11 -12      175.68      107.38     45.84 o 
  10  11 -12      266.49      216.63     64.58 o 
  11  11 -12      184.83      139.46     56.21 o 
  12  11 -12      402.06      363.79     72.00 o 
  13  11 -12      352.88      382.07     75.95 o 
  14  11 -12        3.13       59.53     54.67 o 
  15  11 -12       44.47       28.06     59.19 o 
  16  11 -12      144.26      190.21     67.27 o 
   0  12 -12      624.26      661.99     98.96 o 
   1  12 -12      311.64      326.44     55.63 o 
   2  12 -12      429.92      377.39     48.92 o 
   3  12 -12     1715.24     1774.38     87.92 o 
   4  12 -12      496.58      455.90     59.51 o 
   5  12 -12      260.09      184.09     48.45 o 
   6  12 -12     2375.17     2417.71    114.76 o 
   7  12 -12     2097.48     2161.12    109.96 o 
   8  12 -12     1740.25     1593.01     97.47 o 
   9  12 -12       17.81       18.65     40.30 o 
  10  12 -12       30.57      118.93     56.05 o 
  11  12 -12      555.81      543.75     79.75 o 
  12  12 -12      337.01      309.61     73.34 o 
  13  12 -12      384.13      356.37     76.27 o 
  14  12 -12       42.48       46.52     59.88 o 
  15  12 -12      814.71      898.29    101.20 o 
   0  13 -12       64.67       93.20     79.11 o 
   1  13 -12       60.73      -10.96     39.51 o 
   2  13 -12      263.34      278.09     46.16 o 
   3  13 -12       51.21       42.77     37.99 o 
   4  13 -12       69.41       93.13     39.69 o 
   5  13 -12      327.22      370.33     54.05 o 
   6  13 -12      242.73      218.00     51.75 o 
   7  13 -12      178.84      140.84     50.03 o 
   8  13 -12      317.89      203.85     53.10 o 
   9  13 -12      530.91      522.71     68.80 o 
  10  13 -12      280.02      328.51     70.55 o 
  11  13 -12       38.01       58.60     53.26 o 
  12  13 -12      483.22      533.82     82.40 o 
  13  13 -12      157.58      158.84     65.16 o 
   0  14 -12     1297.08     1523.27    152.32 o 
   1  14 -12       46.17       -1.06     40.49 o 
   2  14 -12      287.55      286.70     50.44 o 
   3  14 -12       39.05       -3.72     33.63 o 
   4  14 -12      161.39      211.69     41.78 o 
   5  14 -12       65.08       87.10     41.85 o 
   6  14 -12        1.71      -21.76     40.93 o 
   7  14 -12      340.06      375.84     62.21 o 
   8  14 -12      993.98     1126.30     99.42 o 
   9  14 -12      387.29      355.17     69.50 o 
  10  14 -12      113.37      114.87     52.38 o 
  11  14 -12      753.50      829.20     97.01 o 
  12  14 -12      994.93     1091.48    107.12 o 
   0  15 -12       73.10       72.91     65.25 o 
   1  15 -12       43.55       55.02     45.68 o 
   2  15 -12       65.05       63.14     42.82 o 
   3  15 -12      253.84      215.41     44.50 o 
   4  15 -12       30.32       28.80     37.50 o 
   5  15 -12        5.62       56.48     38.42 o 
   6  15 -12       14.30       74.37     41.56 o 
   7  15 -12      323.62      220.22     50.60 o 
   8  15 -12       49.08       68.76     48.45 o 
   9  15 -12      137.88      136.80     53.68 o 
  10  15 -12       29.33      -10.45     45.47 o 
   0  16 -12       43.12       -1.14     67.00 o 
   1  16 -12     1501.86     1571.97    107.01 o 
   2  16 -12       28.60       -4.44     45.81 o 
   3  16 -12      783.70      835.19     74.87 o 
   4  16 -12       32.29        9.45     40.65 o 
   5  16 -12      342.69      319.90     57.05 o 
   6  16 -12      405.53      457.44     61.99 o 
   7  16 -12      868.04      954.04     77.90 o 
   0  17 -12       63.93       11.02    103.28 o 
   1  17 -12       11.95       61.03     73.14 o 
   2  17 -12       76.67      128.95     81.13 o 
   4   0 -11     8902.33     8977.03    379.93 o 
   6   0 -11     1403.58     1423.64    100.92 o 
   8   0 -11     1602.05     1924.27    187.74 o 
  10   0 -11      174.39      172.60     80.79 o 
  12   0 -11      649.59      704.62    130.67 o 
  14   0 -11      789.25      869.72    149.95 o 
  16   0 -11     1993.22     1910.80    207.79 o 
  18   0 -11     1679.65     1953.04    215.59 o 
  20   0 -11      509.60      623.21    150.72 o 
  22   0 -11      483.09      658.41    159.13 o 
   1   1 -11      918.58      904.76     89.36 o 
   2   1 -11     1136.77     1283.15    250.56 o 
   3   1 -11     1551.32     1445.89     88.31 o 
   4   1 -11       36.57       30.30     35.65 o 
   5   1 -11      927.91      974.83     61.05 o 
   6   1 -11       93.36       52.51     36.05 o 
   7   1 -11      166.01      177.27     57.91 o 
   8   1 -11      129.74       67.21     49.77 o 
   9   1 -11      677.95      699.65     90.36 o 
  10   1 -11     1483.05     1510.43    121.04 o 
  11   1 -11      647.80      654.06     90.99 o 
  12   1 -11      697.37      673.33     91.63 o 
  13   1 -11      235.19      274.11     71.77 o 
  14   1 -11      134.87      262.68     72.18 o 
  15   1 -11      689.58      667.51     96.83 o 
  16   1 -11       75.45       99.42     96.32 o 
  17   1 -11      591.48      528.80    147.35 o 
  18   1 -11       31.37       -4.05    144.21 o 
  19   1 -11       37.32       -0.98     57.61 o 
  20   1 -11      499.91      480.29     96.69 o 
  21   1 -11      421.47      483.21    101.75 o 
  22   1 -11      121.85      128.90     81.20 o 
  23   1 -11      271.61      216.37     86.05 o 
   1   2 -11      231.77      274.34     38.85 o 
   2   2 -11     5604.63     5491.18    173.31 o 
   3   2 -11     2931.22     2883.55    103.31 o 
   4   2 -11      583.91      686.70     65.85 o 
   5   2 -11      465.44      427.64     56.50 o 
   6   2 -11      517.33      542.33     60.16 o 
   7   2 -11     1123.18     1059.63     75.19 o 
   8   2 -11      881.60      851.50     94.79 o 
   9   2 -11      458.68      548.61     83.07 o 
  10   2 -11      350.60      323.01     70.86 o 
  11   2 -11      380.40      348.48     73.67 o 
  12   2 -11      226.21      216.95     78.65 o 
  13   2 -11      106.75      -16.59     80.56 o 
  14   2 -11      288.88      313.31    106.19 o 
  15   2 -11       84.73      -10.43    105.88 o 
  16   2 -11      347.74      345.78     80.38 o 
  17   2 -11      113.31      116.54     65.81 o 
  18   2 -11      466.29      622.66    100.12 o 
  19   2 -11      406.26      442.97     89.89 o 
  20   2 -11       80.19      111.47     71.11 o 
  21   2 -11      567.83      682.51    178.79 o 
  22   2 -11       15.59       20.21     67.33 o 
   1   3 -11      205.14      226.40     34.86 o 
   2   3 -11      892.34      841.81     95.26 o 
   3   3 -11      307.46      238.96     40.30 o 
   4   3 -11     2464.75     2302.04    129.27 o 
   5   3 -11      152.24       76.69     32.20 o 
   6   3 -11     1724.18     1726.75    115.62 o 
   7   3 -11      654.34      618.79     65.53 o 
   8   3 -11      178.17       25.43     38.94 o 
   9   3 -11     1206.58     1225.01    163.42 o 
  10   3 -11        7.48      -16.42     36.54 o 
  11   3 -11      374.12      148.27    188.82 o 
  12   3 -11      629.89      447.53    346.49 o 
  13   3 -11     1224.32      859.82    427.28 o 
  14   3 -11      447.76      216.79    120.65 o 
  15   3 -11      139.09       83.20     48.83 o 
  16   3 -11      482.68      433.45    116.82 o 
  17   3 -11      174.09       65.10     56.54 o 
  18   3 -11       94.56      138.81     64.81 o 
  19   3 -11      509.84      353.53    178.64 o 
  20   3 -11      189.54       77.69     77.12 o 
  21   3 -11      147.66       89.47     65.42 o 
  22   3 -11      113.10      116.19     80.71 o 
   1   4 -11      811.98      869.76     52.65 o 
   2   4 -11      124.06      123.23     34.44 o 
   3   4 -11      955.53      924.40     55.23 o 
   4   4 -11      372.87      439.63     47.14 o 
   5   4 -11     1103.65     1044.31     65.56 o 
   6   4 -11     2217.72     2127.50     89.93 o 
   7   4 -11     2099.09     2119.03     90.54 o 
   8   4 -11      200.00      154.83     37.13 o 
   9   4 -11      194.60      226.53     71.53 o 
  10   4 -11      864.36      890.20    105.42 o 
  11   4 -11       99.27       66.23     42.51 o 
  12   4 -11      567.17      598.30     71.31 o 
  13   4 -11      155.21       58.12     45.42 o 
  14   4 -11      188.34      192.67     53.21 o 
  15   4 -11      104.54      125.54     50.04 o 
  16   4 -11      693.18      721.96     81.88 o 
  17   4 -11       13.32       52.61     49.75 o 
  18   4 -11      646.78      514.37     78.65 o 
  19   4 -11      260.27      339.44     83.73 o 
  20   4 -11      273.57      191.42     80.21 o 
  21   4 -11       79.45       35.14     58.77 o 
  22   4 -11      451.92      408.33     82.55 o 
   1   5 -11      150.59      168.62     33.80 o 
   2   5 -11      430.22      439.90     47.56 o 
   3   5 -11      345.25      357.97     40.74 o 
   4   5 -11      573.17      542.46     46.91 o 
   5   5 -11     1097.16     1161.35     61.92 o 
   6   5 -11     1792.39     1937.30     79.13 o 
   7   5 -11       92.66       73.57     33.93 o 
   8   5 -11      414.23      356.01     46.46 o 
   9   5 -11       73.29       98.40     42.94 o 
  10   5 -11     1678.30     1649.23     99.90 o 
  11   5 -11      583.64      632.03     71.31 o 
  12   5 -11        2.50       29.70     48.07 o 
  13   5 -11      336.38      318.39     61.03 o 
  14   5 -11      509.82      528.09     71.92 o 
  15   5 -11      379.64      381.29     65.43 o 
  16   5 -11      567.46      709.92    113.38 o 
  17   5 -11      330.31      354.48     69.00 o 
  18   5 -11     1177.50     1280.50    105.07 o 
  19   5 -11      333.93      264.10     67.70 o 
  20   5 -11      575.68      710.68     88.05 o 
  21   5 -11       25.94        1.34     55.73 o 
  22   5 -11      509.95      557.25     89.83 o 
   1   6 -11      546.46      585.41     44.21 o 
   2   6 -11     5882.63     5533.34    158.32 o 
   3   6 -11      519.14      703.86     51.68 o 
   4   6 -11     6629.06     6646.96    162.99 o 
   5   6 -11       65.14       48.16     29.15 o 
   6   6 -11     2173.70     2212.29     84.95 o 
   7   6 -11      149.71      120.95     34.67 o 
   8   6 -11     1379.48     1338.32     68.59 o 
   9   6 -11     1112.82     1189.78     65.60 o 
  10   6 -11      247.07      201.09     46.36 o 
  11   6 -11      213.94      310.57     62.11 o 
  12   6 -11      673.17      616.61     72.58 o 
  13   6 -11       14.90        0.45     43.21 o 
  14   6 -11      187.66       85.27     63.14 o 
  15   6 -11      288.90      258.99     61.24 o 
  16   6 -11      466.91      536.16     96.84 o 
  17   6 -11      319.52      252.09     91.05 o 
  18   6 -11        0.33       -8.20     51.36 o 
  19   6 -11       99.14      185.40     63.31 o 
  20   6 -11       68.62      157.54     63.99 o 
  21   6 -11      605.86      680.18     91.26 o 
   1   7 -11      887.78      995.22     54.52 o 
   2   7 -11       86.33       71.99     34.37 o 
   3   7 -11       80.27       66.60     29.88 o 
   4   7 -11       82.58      125.02     32.89 o 
   5   7 -11      446.50      350.91     41.84 o 
   6   7 -11      101.81      110.76     34.69 o 
   7   7 -11     1094.80     1155.00     65.15 o 
   8   7 -11     1349.00     1300.60     68.40 o 
   9   7 -11     1054.85     1216.74     67.41 o 
  10   7 -11      353.14      324.04     53.45 o 
  11   7 -11      300.47      276.03     57.71 o 
  12   7 -11      353.09      437.21     56.97 o 
  13   7 -11      336.55      300.28     51.12 o 
  14   7 -11     1117.13     1034.92     78.73 o 
  15   7 -11     1410.07     1424.45     91.48 o 
  16   7 -11      178.71      120.36     48.78 o 
  17   7 -11       22.27       35.78     43.74 o 
  18   7 -11      627.50      734.83     76.55 o 
  19   7 -11      500.01      582.93     73.20 o 
  20   7 -11       52.26       69.52     57.13 o 
  21   7 -11      156.32      203.28     67.45 o 
   1   8 -11      825.87      922.43     54.14 o 
   2   8 -11     1458.31     1507.79     71.06 o 
   3   8 -11     1077.91     1177.58     63.92 o 
   4   8 -11      359.76      426.53     58.92 o 
   5   8 -11     3996.56     3835.45    116.95 o 
   6   8 -11       88.67       66.45     32.17 o 
   7   8 -11      615.78      703.80     54.70 o 
   8   8 -11      843.88      824.15     58.57 o 
   9   8 -11      761.60      898.70     60.63 o 
  10   8 -11     1079.69     1117.87     76.79 o 
  11   8 -11      224.51      269.04     50.00 o 
  12   8 -11     1329.49     1390.95     85.52 o 
  13   8 -11      106.92      126.70     44.20 o 
  14   8 -11     1651.86     1611.44     95.48 o 
  15   8 -11      411.63      492.18     67.98 o 
  16   8 -11      169.97      126.33     59.14 o 
  17   8 -11       90.32       96.20     58.62 o 
  18   8 -11      775.73      789.13    105.43 o 
  19   8 -11       33.12       50.21     55.19 o 
  20   8 -11       83.28      134.25     80.47 o 
   1   9 -11      653.52      606.53     47.16 o 
   2   9 -11      445.50      512.82     48.43 o 
   3   9 -11      340.53      314.73     41.70 o 
   4   9 -11      973.76      935.22     78.65 o 
   5   9 -11      107.65       76.20     35.31 o 
   6   9 -11      780.99      781.44     94.85 o 
   7   9 -11       58.35       64.29     53.32 o 
   8   9 -11      258.92      355.86     45.40 o 
   9   9 -11      238.99      194.08     39.51 o 
  10   9 -11     1020.67     1127.91    100.20 o 
  11   9 -11      279.75      310.78     66.36 o 
  12   9 -11      204.14      198.72     58.80 o 
  13   9 -11       65.96       61.39     48.59 o 
  14   9 -11       51.90        2.86     46.94 o 
  15   9 -11      251.20      263.86     93.79 o 
  16   9 -11      571.53      728.56     90.58 o 
  17   9 -11      132.22      208.51     64.18 o 
  18   9 -11      396.76      573.26    152.36 o 
  19   9 -11       59.05       38.09     58.38 o 
  20   9 -11       71.96        7.13     57.92 o 
   1  10 -11       51.17       39.58     26.82 o 
   2  10 -11     2596.84     2540.83     86.24 o 
   3  10 -11       51.78       67.65     32.15 o 
   4  10 -11     1767.25     1665.92     77.10 o 
   5  10 -11      435.53      470.57     54.98 o 
   6  10 -11      324.57      290.24     49.38 o 
   7  10 -11      731.64      786.38     67.38 o 
   8  10 -11     2193.98     2066.35    105.33 o 
   9  10 -11      133.26      120.85     41.76 o 
  10  10 -11      525.86      633.79     65.65 o 
  11  10 -11      144.59       40.59     47.62 o 
  12  10 -11       98.66       30.23     52.38 o 
  13  10 -11      706.69      772.94     94.36 o 
  14  10 -11     1036.56     1047.17     97.28 o 
  15  10 -11       40.23       28.94     65.75 o 
  16  10 -11      156.43       84.65     56.21 o 
  17  10 -11     1039.30     1117.22    107.41 o 
  18  10 -11      612.78      562.59     87.43 o 
  19  10 -11      184.22      224.69     69.91 o 
   1  11 -11      158.29      131.20     33.77 o 
   2  11 -11      973.50      992.64     64.60 o 
   3  11 -11     1027.11      927.57     63.75 o 
   4  11 -11      113.06       63.42     52.92 o 
   5  11 -11      605.69      641.94     63.19 o 
   6  11 -11      254.54      276.84     51.62 o 
   7  11 -11      870.28      883.07     78.82 o 
   8  11 -11       36.17       57.82     39.34 o 
   9  11 -11      183.93      180.31     47.96 o 
  10  11 -11      248.34      375.77     58.65 o 
  11  11 -11       88.74       49.63     46.08 o 
  12  11 -11      266.89      247.89     64.14 o 
  13  11 -11      136.04      183.50     61.55 o 
  14  11 -11       98.21       79.09     54.74 o 
  15  11 -11      294.89      216.56    114.16 o 
  16  11 -11        4.66      -75.46     51.25 o 
  17  11 -11      622.14      767.78     95.87 o 
  18  11 -11       67.75        9.07     57.32 o 
   1  12 -11     1619.49     1550.51    103.12 o 
   2  12 -11      696.22      712.61     58.15 o 
   3  12 -11      159.52      189.50     40.49 o 
   4  12 -11      339.61      272.17     50.03 o 
   5  12 -11      128.41      157.00     44.55 o 
   6  12 -11      164.57      141.61     44.41 o 
   7  12 -11       81.44       51.87     41.26 o 
   8  12 -11       43.54       15.59     37.83 o 
   9  12 -11      990.71      950.05     77.52 o 
  10  12 -11        9.74       42.75     38.90 o 
  11  12 -11      163.16       66.29     42.96 o 
  12  12 -11       15.91       12.02     48.53 o 
  13  12 -11     1356.58     1348.49    207.70 o 
  14  12 -11      251.37      220.24     63.59 o 
  15  12 -11      517.25      575.28    107.90 o 
  16  12 -11      452.12      486.36     83.05 o 
  17  12 -11      429.36      569.55     87.57 o 
   1  13 -11      300.18      397.26     41.15 o 
   2  13 -11     1588.78     1549.82    100.72 o 
   3  13 -11      137.40       87.01     35.90 o 
   4  13 -11      846.79      766.01     65.84 o 
   5  13 -11      117.93      134.42     44.54 o 
   6  13 -11      884.06      774.48     70.95 o 
   7  13 -11      147.00      132.52     46.15 o 
   8  13 -11       35.94       50.01     41.73 o 
   9  13 -11      288.56      181.01     50.41 o 
  10  13 -11      171.28      151.24     49.40 o 
  11  13 -11      267.02      285.93     63.11 o 
  12  13 -11      105.73      131.55     81.61 o 
  13  13 -11       82.17       66.15     55.05 o 
  14  13 -11       32.48       28.44     53.74 o 
  15  13 -11       61.31       43.77     56.69 o 
  16  13 -11       30.49      -10.91     51.91 o 
   1  14 -11      272.24      270.10     38.34 o 
   2  14 -11      909.40     1028.17     64.26 o 
   3  14 -11      209.35      187.24     39.53 o 
   4  14 -11      394.33      369.88     50.77 o 
   5  14 -11      150.28      140.93     41.79 o 
   6  14 -11      600.11      554.90     66.38 o 
   7  14 -11       73.53       99.19     45.30 o 
   8  14 -11      736.20      737.19     73.61 o 
   9  14 -11      132.36      143.00     49.86 o 
  10  14 -11       66.89      104.17     46.76 o 
  11  14 -11       50.60       46.52     44.50 o 
  12  14 -11      395.06      323.17     73.16 o 
  13  14 -11      111.33       58.61     57.20 o 
  14  14 -11      660.83      871.49     99.74 o 
  15  14 -11        4.19       30.54     63.96 o 
   1  15 -11      101.36       50.64     30.48 o 
   2  15 -11      149.29      205.53     41.73 o 
   3  15 -11      884.19      917.17     63.34 o 
   4  15 -11       54.62       39.76     34.57 o 
   5  15 -11      594.30      587.59     55.08 o 
   6  15 -11      298.34      295.14     50.97 o 
   7  15 -11      101.31       83.39     45.16 o 
   8  15 -11      131.81      149.77     49.37 o 
   9  15 -11      134.64      169.51     52.84 o 
  10  15 -11      999.38     1183.07     91.17 o 
  11  15 -11       30.52      -10.45     44.55 o 
  12  15 -11      333.82      225.80     68.13 o 
  13  15 -11       68.08       70.80     58.24 o 
   1  16 -11       32.50       44.41     31.76 o 
   2  16 -11      570.79      525.56     60.38 o 
   3  16 -11      350.60      392.79     74.59 o 
   4  16 -11      121.42      105.95     44.29 o 
   5  16 -11     1093.34     1157.22     79.73 o 
   6  16 -11       19.29       38.39     39.83 o 
   7  16 -11      320.19      339.95     54.75 o 
   8  16 -11        3.23       -0.84     45.04 o 
   9  16 -11       81.65      107.69     48.25 o 
  10  16 -11      187.39      230.48     60.14 o 
  11  16 -11      513.66      504.33     76.15 o 
   1  17 -11      278.14      447.37     64.96 o 
   2  17 -11      164.10      173.02     54.51 o 
   3  17 -11      353.15      448.11     65.98 o 
   4  17 -11      161.90      158.77     54.39 o 
   5  17 -11      228.05      201.23     57.18 o 
   6  17 -11       34.71       40.42     47.78 o 
   7  17 -11      282.65      299.26     54.84 o 
   8  17 -11       29.07       34.24     42.93 o 
   9  17 -11      604.43      741.96     73.74 o 
   1  18 -11      106.95       41.46     49.14 o 
   2  18 -11      733.70      977.91     87.28 o 
   3  18 -11       24.41       69.63     50.34 o 
   4  18 -11      137.09      147.44     54.00 o 
   5  18 -11       35.82       23.59     49.75 o 
   4   0 -10     2164.53     2149.15    118.39 o 
   6   0 -10     1449.24     1322.00     92.17 o 
   8   0 -10      884.17     1031.91    136.03 o 
  10   0 -10     1992.48     2009.65    185.30 o 
  12   0 -10      707.65      659.48    122.72 o 
  14   0 -10     1851.48     1511.60    172.44 o 
  16   0 -10     1350.61     1055.17    157.14 o 
  18   0 -10       96.23      -47.89     74.52 o 
  20   0 -10      543.85      773.47    155.61 o 
  22   0 -10      238.79      254.30    120.11 o 
  24   0 -10     1409.22     1509.15    214.98 o 
   1   1 -10     1228.47     1224.85     97.77 o 
   2   1 -10      242.96      204.27     51.11 o 
   3   1 -10       97.87       66.94     25.77 o 
   4   1 -10     1455.61     1421.84     81.43 o 
   5   1 -10     2456.49     2470.97    145.81 o 
   6   1 -10     2275.81     2086.86     80.98 o 
   7   1 -10      567.26      645.49     46.84 o 
   8   1 -10     5048.31     4920.63    164.95 o 
   9   1 -10     1537.06     1502.19    115.29 o 
  10   1 -10      616.29      632.15     81.11 o 
  11   1 -10     6205.05     6267.12    261.88 o 
  12   1 -10     2014.86     1923.55    133.94 o 
  13   1 -10     1337.33     1233.94    110.94 o 
  14   1 -10       72.79       67.92     53.18 o 
  15   1 -10      881.42      948.62    190.35 o 
  16   1 -10      284.80      397.10     79.92 o 
  17   1 -10      142.90      124.54     81.02 o 
  18   1 -10      170.78      192.66     64.91 o 
  19   1 -10      454.47      449.28     89.72 o 
  20   1 -10       74.19       42.57     59.36 o 
  21   1 -10      576.02      681.93    107.95 o 
  22   1 -10      262.95      234.10     85.15 o 
  23   1 -10       32.68       29.72     69.14 o 
  24   1 -10      322.31      554.60    113.43 o 
   0   2 -10      124.47      119.96     53.55 o 
   1   2 -10      674.46      633.72     47.27 o 
   2   2 -10       41.16       54.04     25.07 o 
   3   2 -10     1994.19     1966.07     74.59 o 
   4   2 -10       59.11       47.29     32.52 o 
   5   2 -10      813.30      840.98     65.91 o 
   6   2 -10     2385.04     2416.30    166.42 o 
   7   2 -10     3441.63     3255.90    182.70 o 
   8   2 -10     1355.70     1244.49     76.30 o 
   9   2 -10      768.81      764.77     87.18 o 
  10   2 -10      524.53      520.39     87.06 o 
  11   2 -10      479.02      407.12     71.40 o 
  12   2 -10      621.01      520.27     78.65 o 
  13   2 -10      220.22      236.57     61.91 o 
  14   2 -10      123.00      243.49     63.30 o 
  15   2 -10       48.44       36.18     50.26 o 
  16   2 -10      744.32      794.48    169.15 o 
  17   2 -10      291.09      213.43     70.38 o 
  18   2 -10      261.49      205.81     66.88 o 
  19   2 -10       37.51       71.65     58.44 o 
  20   2 -10       86.41       68.03     62.48 o 
  21   2 -10      519.01      556.53    110.02 o 
  22   2 -10      162.98      135.46     70.56 o 
  23   2 -10      742.16      917.59    123.95 o 
  24   2 -10      139.64       78.04     76.14 o 
   0   3 -10      870.67      979.81     89.05 o 
   1   3 -10     5572.02     5442.92    136.47 o 
   2   3 -10       47.11       69.23     25.88 o 
   3   3 -10     1371.84     1155.95     66.95 o 
   4   3 -10      654.45      702.79     71.66 o 
   5   3 -10     9751.39     9414.51    255.49 o 
   6   3 -10     3331.02     3655.87    167.09 o 
   7   3 -10     2157.59     2166.54    121.01 o 
   8   3 -10     4301.42     4237.80    351.54 o 
   9   3 -10     5792.98     5818.19    225.54 o 
  10   3 -10     1628.87     1264.64    544.03 o 
  11   3 -10      740.48      683.07     86.99 o 
  12   3 -10     1718.48     1545.14    178.72 o 
  13   3 -10       98.94      104.34     50.55 o 
  14   3 -10       22.93       44.76     49.47 o 
  15   3 -10      631.98      748.75    198.15 o 
  16   3 -10      564.90      394.17     79.24 o 
  17   3 -10       10.54       43.70     49.64 o 
  18   3 -10      140.65      135.96     59.59 o 
  19   3 -10      171.59      195.83     67.16 o 
  20   3 -10       24.92        7.45     55.01 o 
  21   3 -10      593.65      614.20    245.74 o 
  22   3 -10      117.68       76.47     62.29 o 
  23   3 -10       42.97      -34.21     61.43 o 
  24   3 -10       64.93       21.12     65.47 o 
   0   4 -10     8765.14     8837.70    281.60 o 
   1   4 -10      151.61      166.96     30.79 o 
   2   4 -10      363.43      397.16     34.97 o 
   3   4 -10      468.02      481.73     34.50 o 
   4   4 -10      392.55      454.07     45.00 o 
   5   4 -10      405.04      463.92     46.72 o 
   6   4 -10      213.02      193.31     37.61 o 
   7   4 -10     1348.19     1234.10     67.42 o 
   8   4 -10       25.17       36.74     31.85 o 
   9   4 -10     4249.84     4221.67    130.21 o 
  10   4 -10     2693.46     2957.97    128.30 o 
  11   4 -10     1862.97     1724.94    106.27 o 
  12   4 -10      348.98      413.27     58.73 o 
  13   4 -10      354.82      345.45     57.12 o 
  14   4 -10      418.84      396.74    125.39 o 
  15   4 -10      170.92      136.70     56.27 o 
  16   4 -10      341.94      334.75     75.44 o 
  17   4 -10      284.24      268.01     91.92 o 
  18   4 -10      530.62      658.67     80.76 o 
  19   4 -10      157.48       82.34     72.46 o 
  20   4 -10      305.81      260.70     76.94 o 
  21   4 -10      234.54      334.36     72.49 o 
  22   4 -10      237.11      198.62     65.57 o 
  23   4 -10      430.86      567.37     87.23 o 
  24   4 -10      809.03      821.82    104.37 o 
   0   5 -10      496.35      468.77     57.38 o 
   1   5 -10     3182.47     3052.81     88.42 o 
   2   5 -10      363.48      362.48     36.28 o 
   3   5 -10      666.89      571.00     37.45 o 
   4   5 -10     3382.39     3446.61    101.73 o 
   5   5 -10      884.69      943.12     54.98 o 
   6   5 -10      185.67      215.78     38.44 o 
   7   5 -10     7555.64     7636.67    195.78 o 
   8   5 -10     5092.87     5294.24    152.30 o 
   9   5 -10       40.22       58.70     38.30 o 
  10   5 -10     2134.61     2190.33    130.19 o 
  11   5 -10     2731.40     2888.50    170.02 o 
  12   5 -10     1082.48     1095.09     83.71 o 
  13   5 -10      293.06      271.89     54.03 o 
  14   5 -10      134.10      156.20     49.60 o 
  15   5 -10      995.36      890.77     93.72 o 
  16   5 -10      501.80      518.68     72.16 o 
  17   5 -10       19.91       37.79     58.25 o 
  18   5 -10      412.74      514.86     82.26 o 
  19   5 -10      289.97      320.02    113.44 o 
  20   5 -10        3.49       49.57     51.84 o 
  21   5 -10      520.67      515.30     83.67 o 
  22   5 -10       12.86      -19.45     50.33 o 
  23   5 -10        5.89       23.66     58.43 o 
   0   6 -10      183.00       93.63     51.03 o 
   1   6 -10       57.82       84.03     26.24 o 
   2   6 -10     2544.17     2437.02     78.35 o 
   3   6 -10        2.74       42.78     22.49 o 
   4   6 -10      158.66      138.09     31.67 o 
   5   6 -10       19.20       35.28     27.18 o 
   6   6 -10     3481.15     3298.04    101.41 o 
   7   6 -10      636.95      771.13     52.28 o 
   8   6 -10      341.27      277.34     38.07 o 
   9   6 -10      158.84      177.62     34.95 o 
  10   6 -10       94.58      102.28     40.95 o 
  11   6 -10      325.27      380.99     58.10 o 
  12   6 -10     1046.46     1051.49     82.99 o 
  13   6 -10      601.89      677.56     72.07 o 
  14   6 -10     1246.89     1214.02     90.61 o 
  15   6 -10      360.94      371.03     64.72 o 
  16   6 -10      122.96      116.00     52.34 o 
  17   6 -10      957.72     1029.88     94.05 o 
  18   6 -10      182.61      214.24     59.15 o 
  19   6 -10       22.73       37.85     50.03 o 
  20   6 -10      812.64      680.25     86.46 o 
  21   6 -10      797.69      832.11     92.78 o 
  22   6 -10       13.88        6.34     54.32 o 
  23   6 -10       20.88      -25.81     56.22 o 
   0   7 -10      882.99      696.64     81.78 o 
   1   7 -10     1244.98     1137.25     57.84 o 
   2   7 -10      255.84      272.22     34.33 o 
   3   7 -10     7805.23     7514.34    153.17 o 
   4   7 -10      507.57      506.01     44.76 o 
   5   7 -10      844.95      926.25     55.83 o 
   6   7 -10     2440.32     2511.45     99.97 o 
   7   7 -10     1594.50     1590.02     72.04 o 
   8   7 -10       29.92       23.41     27.29 o 
   9   7 -10     1566.05     1485.70     70.11 o 
  10   7 -10      391.52      421.15     44.42 o 
  11   7 -10     1830.33     1839.45     91.40 o 
  12   7 -10       55.65       39.46     43.00 o 
  13   7 -10      592.49      640.78     90.17 o 
  14   7 -10      695.55      581.14     63.05 o 
  15   7 -10      936.37     1041.64     78.31 o 
  16   7 -10      389.40      457.64     59.31 o 
  17   7 -10       11.41       -9.83     43.45 o 
  18   7 -10      204.22      208.23     60.09 o 
  19   7 -10      179.64      228.97     62.95 o 
  20   7 -10      103.53      100.68     56.88 o 
  21   7 -10      119.16       65.55     58.26 o 
  22   7 -10       41.87       36.51     55.06 o 
   0   8 -10      803.19      749.97     81.45 o 
   1   8 -10       57.36       27.36     25.03 o 
   2   8 -10       74.56       63.32     26.62 o 
   3   8 -10      143.59      158.37     25.94 o 
   4   8 -10      359.41      353.65     40.82 o 
   5   8 -10      816.97      786.81     53.11 o 
   6   8 -10      101.06      134.06     32.31 o 
   7   8 -10      432.13      431.64     44.47 o 
   8   8 -10      346.91      395.74     43.52 o 
   9   8 -10      128.65       87.76     32.09 o 
  10   8 -10      321.57      314.14     42.82 o 
  11   8 -10      100.12      139.58     35.02 o 
  12   8 -10       97.58       73.91     61.84 o 
  13   8 -10      377.70      301.77     57.08 o 
  14   8 -10     1438.56     1347.47     84.34 o 
  15   8 -10      331.50      333.09     55.68 o 
  16   8 -10      425.31      430.33     59.03 o 
  17   8 -10      302.52      258.36     60.79 o 
  18   8 -10      537.38      602.92     82.53 o 
  19   8 -10       13.66       91.69     53.87 o 
  20   8 -10      230.06      301.71     70.59 o 
  21   8 -10      359.88      389.24     77.84 o 
  22   8 -10       66.46       39.63     99.22 o 
   0   9 -10     1041.07     1192.33     78.05 o 
   1   9 -10      606.60      580.99     42.54 o 
   2   9 -10       29.11      -13.51     19.79 o 
   3   9 -10       32.15       48.95     22.14 o 
   4   9 -10     1548.32     1576.21     71.49 o 
   5   9 -10     1169.81     1147.83     75.91 o 
   6   9 -10      158.07       91.22     32.14 o 
   7   9 -10      395.16      423.34     45.81 o 
   8   9 -10      225.28      338.34     41.83 o 
   9   9 -10     2219.36     2074.73     84.99 o 
  10   9 -10     1169.40     1233.08     67.19 o 
  11   9 -10      187.22      142.95     35.80 o 
  12   9 -10     1550.99     1471.58     86.62 o 
  13   9 -10       63.35       63.27     50.07 o 
  14   9 -10      147.77      181.99     58.60 o 
  15   9 -10      427.13      335.55     66.47 o 
  16   9 -10      620.25      573.33     77.82 o 
  17   9 -10       96.98       56.41     51.99 o 
  18   9 -10      283.79      195.45     62.49 o 
  19   9 -10      270.44      250.54     68.44 o 
  20   9 -10        3.20       94.33     56.92 o 
  21   9 -10       38.95       83.32     62.13 o 
   0  10 -10     1935.99     1859.97     98.22 o 
   1  10 -10      285.85      234.60     30.11 o 
   2  10 -10        9.91       15.27     22.46 o 
   3  10 -10       58.49       54.17     23.14 o 
   4  10 -10       15.27       30.85     28.08 o 
   5  10 -10      369.99      408.05     49.13 o 
   6  10 -10      287.14      251.17     38.67 o 
   7  10 -10      284.42      230.94     48.72 o 
   8  10 -10     1386.13     1365.76     81.05 o 
   9  10 -10       18.49       15.56     34.73 o 
  10  10 -10      366.86      360.26     52.25 o 
  11  10 -10       18.63       30.04     35.19 o 
  12  10 -10      161.40      135.96     46.42 o 
  13  10 -10      224.81      221.33     58.99 o 
  14  10 -10      267.85      394.96     84.04 o 
  15  10 -10       68.82       88.45     52.70 o 
  16  10 -10       79.25       95.03     51.85 o 
  17  10 -10     1050.83     1053.45    143.44 o 
  18  10 -10     1923.97     2315.20    141.46 o 
  19  10 -10      102.72      104.66     60.26 o 
  20  10 -10      213.91      231.74     69.79 o 
  21  10 -10      297.88      198.69     70.98 o 
   0  11 -10      486.48      381.81     47.52 o 
   1  11 -10     1675.76     1756.99     67.03 o 
   2  11 -10      530.73      626.95     41.92 o 
   3  11 -10      313.68      385.61     40.23 o 
   4  11 -10      432.47      469.48     52.82 o 
   5  11 -10       99.22       97.82     37.05 o 
   6  11 -10      195.73      227.77     44.70 o 
   7  11 -10     1069.93     1066.73     73.82 o 
   8  11 -10      931.89      929.77     70.75 o 
   9  11 -10      440.66      449.01     55.87 o 
  10  11 -10      142.31      130.42     41.57 o 
  11  11 -10     2189.13     2333.50    108.21 o 
  12  11 -10      308.87      282.20     52.23 o 
  13  11 -10      469.36      386.59     68.78 o 
  14  11 -10      182.88      256.82     63.80 o 
  15  11 -10     1457.08     1743.11    121.36 o 
  16  11 -10      267.68      201.92     61.93 o 
  17  11 -10      668.04      892.01    105.98 o 
  18  11 -10      110.06      121.36     62.47 o 
  19  11 -10      117.23      172.72     65.96 o 
  20  11 -10       66.33       42.75     58.76 o 
   0  12 -10      155.97      152.10     39.62 o 
   1  12 -10       24.55       42.11     23.89 o 
   2  12 -10      340.87      344.79     35.17 o 
   3  12 -10       32.66       27.94     24.54 o 
   4  12 -10       26.00       12.59     28.63 o 
   5  12 -10      134.67       88.82     39.84 o 
   6  12 -10       50.60       31.86     35.80 o 
   7  12 -10      407.03      442.69     56.81 o 
   8  12 -10      208.94      150.07     44.24 o 
   9  12 -10      445.33      340.01     75.13 o 
  10  12 -10       55.66       98.98     41.02 o 
  11  12 -10      148.79      201.64     49.40 o 
  12  12 -10      303.66      280.24     52.31 o 
  13  12 -10     1397.12     1508.41    144.12 o 
  14  12 -10      237.90      178.50     58.26 o 
  15  12 -10       70.25       33.31     54.30 o 
  16  12 -10       63.92       62.21     77.05 o 
  17  12 -10      189.19      215.45     67.10 o 
  18  12 -10      120.12      131.62     65.57 o 
  19  12 -10       81.66      129.79     64.98 o 
   0  13 -10     1342.97     1329.42     77.79 o 
   1  13 -10      174.84      176.79     30.14 o 
   2  13 -10       49.69       38.37     24.52 o 
   3  13 -10      484.52      512.64     40.97 o 
   4  13 -10      377.27      492.49     52.06 o 
   5  13 -10       54.92       21.05     35.57 o 
   6  13 -10      571.62      640.52     65.48 o 
   7  13 -10     1840.14     1779.23     95.76 o 
   8  13 -10      424.92      391.66     56.44 o 
   9  13 -10       49.12       63.60     40.03 o 
  10  13 -10      178.32      224.23     49.43 o 
  11  13 -10     1760.81     1870.27    122.04 o 
  12  13 -10       95.68      124.29     45.98 o 
  13  13 -10       92.13      117.55     52.72 o 
  14  13 -10      956.24     1059.21    100.50 o 
  15  13 -10     1048.28     1248.09    162.83 o 
  16  13 -10       34.40      -40.87     49.01 o 
  17  13 -10      189.75      198.91    121.18 o 
  18  13 -10      258.53      152.28     65.40 o 
   0  14 -10      232.70      262.33     53.49 o 
   1  14 -10       37.74       37.29     25.70 o 
   2  14 -10      219.95      216.13     32.29 o 
   3  14 -10       12.35        4.58     25.75 o 
   4  14 -10      415.12      479.32     47.03 o 
   5  14 -10      276.73      186.05     41.87 o 
   6  14 -10       95.12      162.28     57.07 o 
   7  14 -10      224.32      179.26     47.65 o 
   8  14 -10       25.55       73.98     40.87 o 
   9  14 -10       59.27       42.70     41.91 o 
  10  14 -10      861.12      985.16     80.12 o 
  11  14 -10      143.96      132.86     46.73 o 
  12  14 -10      412.84      497.73     66.75 o 
  13  14 -10      259.37      321.95     58.10 o 
  14  14 -10      761.40      800.64     92.46 o 
  15  14 -10      160.32      222.86     65.45 o 
  16  14 -10       92.83       57.08     58.82 o 
  17  14 -10        5.85       -1.47     58.44 o 
   0  15 -10      279.83      335.86     63.10 o 
   1  15 -10      126.44      167.18     31.70 o 
   2  15 -10      116.37       77.24     28.63 o 
   3  15 -10      999.41     1011.88     56.55 o 
   4  15 -10      507.11      559.97     51.09 o 
   5  15 -10       43.97       22.66     33.03 o 
   6  15 -10       47.35      130.54     40.27 o 
   7  15 -10      357.26      425.24     58.87 o 
   8  15 -10      507.96      560.18     65.69 o 
   9  15 -10      154.86      169.04     48.40 o 
  10  15 -10     1923.95     2150.12    113.31 o 
  11  15 -10       55.36       23.11     68.55 o 
  12  15 -10      250.79      226.26     55.53 o 
  13  15 -10      480.35      472.42     68.25 o 
  14  15 -10      654.52      710.56    111.81 o 
  15  15 -10      130.88      183.85     65.46 o 
   0  16 -10       65.09       43.83     38.91 o 
   1  16 -10      141.91      131.67     34.06 o 
   2  16 -10       16.41        1.33     29.86 o 
   3  16 -10       43.77       46.53     32.24 o 
   4  16 -10       33.45       26.98     37.21 o 
   5  16 -10      239.54      253.22     48.03 o 
   6  16 -10      345.58      433.24     55.29 o 
   7  16 -10      469.42      611.62     69.30 o 
   8  16 -10      153.96      302.38     57.09 o 
   9  16 -10      304.74      310.23     57.03 o 
  10  16 -10      189.03      244.85     64.51 o 
  11  16 -10      341.42      390.21     62.86 o 
  12  16 -10      241.25      259.02     59.72 o 
  13  16 -10       50.13      -31.85     44.76 o 
  14  16 -10       47.45       44.39     56.24 o 
   0  17 -10      232.56      308.96     84.42 o 
   1  17 -10      215.83      214.71     42.14 o 
   2  17 -10      211.26      248.90     42.95 o 
   3  17 -10      976.15     1091.58     74.46 o 
   4  17 -10      244.59      337.42     61.50 o 
   5  17 -10      355.09      403.92     62.77 o 
   6  17 -10       92.73       91.32     49.21 o 
   7  17 -10     2310.64     2510.64    113.19 o 
   8  17 -10      183.16      211.49     48.17 o 
   9  17 -10       39.64       60.70     42.59 o 
  10  17 -10      126.08      151.98     53.27 o 
  11  17 -10     1585.47     1569.97    104.40 o 
  12  17 -10       25.68       19.32     48.66 o 
   0  18 -10     1675.99     1698.83    160.79 o 
   1  18 -10      334.48      387.13     53.13 o 
   2  18 -10      150.71      183.12     46.39 o 
   3  18 -10       78.67       87.69     42.98 o 
   4  18 -10       27.33       76.97     48.11 o 
   5  18 -10       10.03       41.45     46.13 o 
   6  18 -10      318.19      393.04     66.66 o 
   7  18 -10      186.64      210.97     67.01 o 
   8  18 -10       11.27        7.77     46.62 o 
   9  18 -10       42.59       87.05     52.63 o 
   0  19 -10     2229.68     2258.53    210.74 o 
   1  19 -10      448.89      537.77     57.59 o 
   2  19 -10      125.61      120.05     44.98 o 
   3  19 -10        3.30        0.13     48.82 o 
   4  19 -10      508.64      651.25    100.33 o 
   5  19 -10       69.12      139.75     55.90 o 
   6  19 -10       53.39       11.17     49.91 o 
   4   0  -9     1106.11     1056.67     61.87 o 
   6   0  -9     3704.40     3542.90    149.42 o 
   8   0  -9     2471.92     2663.09    122.01 o 
  10   0  -9      118.03      256.75     86.15 o 
  12   0  -9       71.10       14.54     58.91 o 
  14   0  -9      881.82      632.85    119.81 o 
  16   0  -9      178.36      194.63     89.21 o 
  18   0  -9      453.65      424.15    115.52 o 
  20   0  -9      605.24      753.58    145.36 o 
  22   0  -9      737.95      806.22    155.46 o 
  24   0  -9      269.62      330.35    127.46 o 
   2   1  -9     1611.09     1532.10     99.00 o 
   3   1  -9      873.29      928.87     55.01 o 
   4   1  -9      244.27      275.34     29.54 o 
   5   1  -9      332.89      314.49     42.70 o 
   6   1  -9    10390.21    10556.51    241.95 o 
   7   1  -9       84.18       60.20     23.87 o 
   8   1  -9      178.57      147.16     27.48 o 
   9   1  -9     1655.17     1531.37     77.78 o 
  10   1  -9      814.74      832.54     85.23 o 
  11   1  -9      615.80      464.72     76.58 o 
  12   1  -9     1218.62     1140.91    232.19 o 
  13   1  -9      265.79      226.70     58.70 o 
  14   1  -9     1872.30     1724.91    124.70 o 
  15   1  -9      733.98      700.98    142.07 o 
  16   1  -9      925.77      800.84    100.45 o 
  17   1  -9      518.32      580.18     87.64 o 
  18   1  -9       49.98       47.54     54.95 o 
  19   1  -9      510.73      454.39     89.22 o 
  20   1  -9      443.02      414.28     87.54 o 
  21   1  -9      159.95      198.88     71.99 o 
  22   1  -9      225.09      234.07     76.48 o 
  23   1  -9      314.70      179.03     79.33 o 
  24   1  -9      387.79      474.88    100.47 o 
  25   1  -9       12.47       -7.90     73.24 o 
   1   2  -9     2235.38     2292.62     94.26 o 
   2   2  -9     1107.76      984.21     63.18 o 
   3   2  -9     3951.28     3876.21    194.81 o 
   4   2  -9     1100.54     1038.30     49.40 o 
   5   2  -9     3736.96     3942.87    192.21 o 
   6   2  -9       66.70       76.13     31.51 o 
   7   2  -9      214.64      187.77     29.16 o 
   8   2  -9     1017.39     1078.01     66.69 o 
   9   2  -9       58.54       87.01     30.59 o 
  10   2  -9      283.27      196.14     73.14 o 
  11   2  -9     1875.56     1829.76    218.58 o 
  12   2  -9       20.85       33.00     50.42 o 
  13   2  -9      147.75       48.10     44.51 o 
  14   2  -9      401.55      298.24     65.03 o 
  15   2  -9      150.81      107.36     54.42 o 
  16   2  -9      230.05      315.12    144.52 o 
  17   2  -9      739.49      666.11     90.12 o 
  18   2  -9        0.18      -35.20     49.44 o 
  19   2  -9      260.16      219.83     74.75 o 
  20   2  -9        4.06       20.76     52.93 o 
  21   2  -9      369.17      288.83     76.48 o 
  22   2  -9       79.90      100.70     91.81 o 
  23   2  -9      378.86      361.20     90.45 o 
  24   2  -9      237.89      264.46     91.58 o 
  25   2  -9      210.54      226.07     89.82 o 
   1   3  -9      992.74     1123.39     57.63 o 
   2   3  -9      218.60      156.20     32.01 o 
   3   3  -9     3135.63     3079.22     90.84 o 
   4   3  -9      103.44       88.06     21.93 o 
   5   3  -9     3942.86     3888.67    116.84 o 
   6   3  -9      100.45       84.75     32.49 o 
   7   3  -9      505.65      506.18     50.53 o 
   8   3  -9       72.89       78.43     32.00 o 
   9   3  -9      614.76      655.44     56.49 o 
  10   3  -9     2851.98     2929.35    128.09 o 
  11   3  -9      718.33      727.16     85.30 o 
  12   3  -9      487.68      551.62     77.52 o 
  13   3  -9      109.96      187.75     55.86 o 
  14   3  -9      155.64      110.26     49.97 o 
  15   3  -9      469.84      399.81     74.94 o 
  16   3  -9     1147.61     1249.36    359.42 o 
  17   3  -9       73.91       33.17     46.57 o 
  18   3  -9       21.69       -9.14     51.49 o 
  19   3  -9      120.07      188.74     63.93 o 
  20   3  -9      260.48      230.82    102.29 o 
  21   3  -9       27.73       65.63     57.18 o 
  22   3  -9      444.38      263.13     74.09 o 
  23   3  -9      487.04      491.81    185.37 o 
  24   3  -9      191.50      235.33     80.20 o 
  25   3  -9       72.94      -11.28     66.18 o 
   1   4  -9     1079.19     1113.95     52.96 o 
   2   4  -9     4304.86     4469.46    107.39 o 
   3   4  -9      435.14      345.14     31.32 o 
   4   4  -9        8.61       10.31     19.07 o 
   5   4  -9      118.43      126.31     41.24 o 
   6   4  -9      729.98      718.30     49.98 o 
   7   4  -9      416.39      369.38     40.00 o 
   8   4  -9      350.41      341.18     43.71 o 
   9   4  -9     1938.08     1898.12     80.16 o 
  10   4  -9      586.88      656.35    101.72 o 
  11   4  -9     2632.02     2488.60    142.57 o 
  12   4  -9      493.36      464.87     91.27 o 
  13   4  -9     2535.15     2399.11    144.87 o 
  14   4  -9      372.44      334.34     68.56 o 
  15   4  -9      932.17      776.64     92.34 o 
  16   4  -9      204.64      125.75     58.74 o 
  17   4  -9       72.75       73.60     60.90 o 
  18   4  -9       90.76       66.37     53.68 o 
  19   4  -9      252.55      305.28     78.40 o 
  20   4  -9      644.21      661.29    135.87 o 
  21   4  -9      565.59      662.24     85.48 o 
  22   4  -9      755.05      793.32     92.18 o 
  23   4  -9       89.01      149.12     63.97 o 
  24   4  -9      376.92      425.72     79.01 o 
  25   4  -9      257.73      272.69     79.06 o 
   1   5  -9       10.12       31.50     22.46 o 
   2   5  -9    10347.96    10568.77    208.82 o 
   3   5  -9      571.18      560.14     34.41 o 
   4   5  -9      506.59      471.06     32.32 o 
   5   5  -9       27.81       35.91     17.55 o 
   6   5  -9      660.82      648.38     48.72 o 
   7   5  -9      163.45      119.70     37.74 o 
   8   5  -9      413.69      450.31     44.12 o 
   9   5  -9      477.16      512.64     47.74 o 
  10   5  -9     2745.44     2780.96    100.66 o 
  11   5  -9     1638.72     1722.69     78.85 o 
  12   5  -9      629.76      621.99    125.22 o 
  13   5  -9      889.16      752.16     70.74 o 
  14   5  -9     1833.13     1849.01    145.20 o 
  15   5  -9     1018.77      908.09     80.00 o 
  16   5  -9      366.02      411.83     62.95 o 
  17   5  -9       73.70       37.33     55.00 o 
  18   5  -9      186.08      200.44     55.73 o 
  19   5  -9      178.59      222.43     58.17 o 
  20   5  -9      395.92      399.19     72.46 o 
  21   5  -9      295.20      358.21     70.71 o 
  22   5  -9      287.44      371.11     73.60 o 
  23   5  -9      171.30      166.07     65.85 o 
  24   5  -9      346.25      390.85     80.83 o 
   1   6  -9      552.13      510.89     37.99 o 
   2   6  -9      662.25      633.14     40.63 o 
   3   6  -9      486.20      577.51     35.91 o 
   4   6  -9      625.06      693.67     45.61 o 
   5   6  -9       76.44      119.55     21.21 o 
   6   6  -9     1140.24     1093.78     57.76 o 
   7   6  -9      514.02      456.90     55.83 o 
   8   6  -9     1139.17     1158.50     59.25 o 
   9   6  -9      608.53      698.21     53.66 o 
  10   6  -9      672.01      696.45     54.70 o 
  11   6  -9     1251.22     1290.40     69.61 o 
  12   6  -9     1400.47     1457.64    160.61 o 
  13   6  -9     1182.13     1424.33     91.74 o 
  14   6  -9      407.79      496.50     75.77 o 
  15   6  -9      525.32      496.54     65.01 o 
  16   6  -9      370.56      422.83     65.26 o 
  17   6  -9      394.44      421.95     68.56 o 
  18   6  -9      590.37      742.98     80.12 o 
  19   6  -9      736.59      699.90     81.00 o 
  20   6  -9      843.37      869.62    122.53 o 
  21   6  -9      892.99      937.75     95.78 o 
  22   6  -9       78.93       66.16     57.95 o 
  23   6  -9      606.99      602.05    105.37 o 
  24   6  -9       74.26       73.26     65.29 o 
   1   7  -9     4005.99     3989.10    104.62 o 
   2   7  -9      728.76      686.75     43.35 o 
   3   7  -9     1143.20     1135.29     48.59 o 
   4   7  -9     1693.54     1753.24     53.87 o 
   5   7  -9     2944.36     2976.20     72.24 o 
   6   7  -9      340.17      323.98     38.08 o 
   7   7  -9      331.05      317.85     38.36 o 
   8   7  -9      440.25      440.51     42.03 o 
   9   7  -9      679.76      710.49     50.35 o 
  10   7  -9       55.16       36.79     27.93 o 
  11   7  -9      344.33      361.44     40.35 o 
  12   7  -9      201.48      122.43     32.27 o 
  13   7  -9      752.67      853.61     73.91 o 
  14   7  -9      931.59      943.98     69.09 o 
  15   7  -9      510.31      618.76     70.91 o 
  16   7  -9       22.05       -3.82     41.92 o 
  17   7  -9      188.63      331.33     62.16 o 
  18   7  -9      175.44      202.91     56.74 o 
  19   7  -9      555.40      654.18     81.43 o 
  20   7  -9      394.42      366.56     70.78 o 
  21   7  -9      428.60      473.30     77.07 o 
  22   7  -9       58.03      101.35     60.64 o 
  23   7  -9      148.22      120.98     77.17 o 
  24   7  -9       49.77       41.88     53.11 o 
   1   8  -9     3015.38     3045.49     89.85 o 
   2   8  -9      125.34      128.89     28.69 o 
   3   8  -9      570.56      659.47     35.78 o 
   4   8  -9      173.19      221.52     26.00 o 
   5   8  -9     2842.56     2878.87     72.25 o 
   6   8  -9      179.79       89.09     45.75 o 
   7   8  -9     1119.01     1042.85     65.50 o 
   8   8  -9      352.68      429.01     42.53 o 
   9   8  -9     1962.97     1909.89    132.64 o 
  10   8  -9      440.90      477.76     51.66 o 
  11   8  -9      634.71      606.13     49.95 o 
  12   8  -9      120.02       90.72     32.53 o 
  13   8  -9      501.60      462.08     54.61 o 
  14   8  -9     1693.72     1813.05    100.18 o 
  15   8  -9      225.90      202.78     46.91 o 
  16   8  -9      518.12      506.26     60.80 o 
  17   8  -9      299.52      208.52     53.35 o 
  18   8  -9     1206.59     1233.26     85.65 o 
  19   8  -9      632.89      660.17     84.30 o 
  20   8  -9      458.96      491.81     75.66 o 
  21   8  -9      223.68      185.13     62.20 o 
  22   8  -9       46.90       93.87     58.06 o 
  23   8  -9       69.42      165.20     64.56 o 
   1   9  -9     1234.98     1195.86     57.26 o 
   2   9  -9     2368.64     2392.73     72.63 o 
   3   9  -9     1821.35     1695.37     55.91 o 
   4   9  -9     2493.43     2400.70     66.56 o 
   5   9  -9      568.98      610.77     35.96 o 
   6   9  -9     3689.07     3796.23     95.98 o 
   7   9  -9     3008.26     2965.24     96.10 o 
   8   9  -9     1010.96     1150.98     61.14 o 
   9   9  -9      409.04      450.92     43.78 o 
  10   9  -9     1212.33     1220.86     79.72 o 
  11   9  -9      512.10      513.07     47.16 o 
  12   9  -9      625.04      600.14     50.29 o 
  13   9  -9      728.36      790.69     56.93 o 
  14   9  -9      247.61      270.49     47.84 o 
  15   9  -9       22.83       31.09     46.56 o 
  16   9  -9      594.51      555.51     90.00 o 
  17   9  -9      243.86      175.59     58.16 o 
  18   9  -9     1209.81     1218.06    103.88 o 
  19   9  -9        8.87       26.24     49.18 o 
  20   9  -9      299.25      319.33     72.01 o 
  21   9  -9      243.24      354.91     96.82 o 
  22   9  -9       19.44       39.97     57.49 o 
  23   9  -9      380.57      344.77     65.80 o 
   1  10  -9     1543.20     1505.36     55.14 o 
   2  10  -9      211.80      256.78     28.57 o 
   3  10  -9      124.52       89.27     23.72 o 
   4  10  -9     1608.09     1741.82     57.97 o 
   5  10  -9     1238.81     1110.99     46.92 o 
   6  10  -9     1781.12     1549.66     59.98 o 
   7  10  -9      274.65      251.30     38.16 o 
   8  10  -9     1032.22     1192.80     63.23 o 
   9  10  -9       48.24       72.37     36.51 o 
  10  10  -9      620.25      623.82     58.69 o 
  11  10  -9      139.42      145.98     40.50 o 
  12  10  -9      699.17      745.57     64.67 o 
  13  10  -9     1026.27      980.32     72.28 o 
  14  10  -9      707.81      650.48     77.39 o 
  15  10  -9      764.60      707.95     81.89 o 
  16  10  -9      312.36      405.40     67.80 o 
  17  10  -9     1397.47     1369.70    106.38 o 
  18  10  -9      683.39      720.45    101.54 o 
  19  10  -9      395.54      260.14     66.32 o 
  20  10  -9       48.70       80.03     54.85 o 
  21  10  -9      163.65      101.73     59.47 o 
  22  10  -9      104.74       44.95     50.10 o 
   1  11  -9      295.95      273.78     31.76 o 
   2  11  -9     1297.64     1160.64     46.68 o 
   3  11  -9       82.66      108.50     27.02 o 
   4  11  -9      127.59      155.17     29.11 o 
   5  11  -9        9.65       55.69     24.85 o 
   6  11  -9     1024.06      971.02     55.82 o 
   7  11  -9      986.50      991.78     68.37 o 
   8  11  -9     1050.76     1040.96     71.46 o 
   9  11  -9     1299.17     1066.32     72.92 o 
  10  11  -9      248.16      191.97     45.12 o 
  11  11  -9      238.72      208.04     46.01 o 
  12  11  -9      105.13       95.59     41.36 o 
  13  11  -9      865.85     1075.52    100.95 o 
  14  11  -9      197.59       99.58     50.18 o 
  15  11  -9      954.87     1011.06     93.49 o 
  16  11  -9      213.33      152.72     56.80 o 
  17  11  -9      860.27      823.12     92.05 o 
  18  11  -9      719.89      707.75     88.40 o 
  19  11  -9      246.37      211.40     64.54 o 
  20  11  -9      274.05      315.31     73.16 o 
  21  11  -9      314.44      239.75     62.14 o 
   1  12  -9      194.01      202.07     28.20 o 
   2  12  -9      995.89      907.58     47.12 o 
   3  12  -9     2434.01     2487.67     96.78 o 
   4  12  -9      204.35      182.01     32.12 o 
   5  12  -9     1522.71     1606.20     64.44 o 
   6  12  -9       39.75       16.84     27.94 o 
   7  12  -9       55.35       89.66     48.37 o 
   8  12  -9      260.89      259.01     46.87 o 
   9  12  -9      712.34      776.61     78.71 o 
  10  12  -9      209.55      194.40     44.44 o 
  11  12  -9      536.17      536.28     60.51 o 
  12  12  -9       11.28       -5.30     35.66 o 
  13  12  -9     1139.06     1161.35     81.08 o 
  14  12  -9      410.90      337.57     55.71 o 
  15  12  -9      452.63      444.28     78.46 o 
  16  12  -9      383.60      468.23     75.40 o 
  17  12  -9      368.34      272.19     66.28 o 
  18  12  -9      236.10      281.94     71.23 o 
  19  12  -9      315.97      324.93     75.30 o 
  20  12  -9      130.74      125.61     53.28 o 
   1  13  -9      251.76      239.47     30.52 o 
   2  13  -9     1236.98     1343.17     53.40 o 
   3  13  -9       37.74        7.80     23.96 o 
   4  13  -9      367.00      311.29     34.64 o 
   5  13  -9       70.10       66.04     27.49 o 
   6  13  -9      482.34      606.45     51.79 o 
   7  13  -9      361.10      327.33     70.23 o 
   8  13  -9     1298.98     1226.75     85.24 o 
   9  13  -9      241.32      299.74     51.20 o 
  10  13  -9      345.96      240.38     49.29 o 
  11  13  -9      462.71      377.79     56.56 o 
  12  13  -9      512.01      470.93     61.78 o 
  13  13  -9       65.56       88.51     57.07 o 
  14  13  -9      804.36      802.13     73.30 o 
  15  13  -9      128.15       17.76     50.07 o 
  16  13  -9      502.58      666.53     84.71 o 
  17  13  -9      186.11      209.49     65.76 o 
  18  13  -9      176.87      176.05     52.91 o 
  19  13  -9       11.73       16.14     47.19 o 
   1  14  -9      140.71      211.08     31.04 o 
   2  14  -9     1105.24     1130.12     51.19 o 
   3  14  -9       36.81       19.32     23.36 o 
   4  14  -9       23.82        5.28     23.24 o 
   5  14  -9      296.48      320.26     36.74 o 
   6  14  -9      213.47      207.90     38.86 o 
   7  14  -9       34.38       24.11     35.68 o 
   8  14  -9      199.29      144.97     44.81 o 
   9  14  -9       19.12       22.80     37.85 o 
  10  14  -9      791.99      842.67     75.17 o 
  11  14  -9        0.31      -15.91     37.17 o 
  12  14  -9      889.90      906.83     77.24 o 
  13  14  -9      142.87      129.68     46.86 o 
  14  14  -9     1148.26     1160.64    129.43 o 
  15  14  -9      114.85       97.91     53.96 o 
  16  14  -9      112.81       88.42     58.81 o 
  17  14  -9       81.50       92.63     58.17 o 
  18  14  -9      868.16     1039.59    106.17 o 
   1  15  -9       10.66       -5.25     24.49 o 
   2  15  -9     1068.12     1132.48     52.86 o 
   3  15  -9       11.48       31.39     24.79 o 
   4  15  -9      617.91      597.23     43.02 o 
   5  15  -9      171.32      160.44     30.50 o 
   6  15  -9      660.82      698.77     51.86 o 
   7  15  -9      354.27      470.80     64.07 o 
   8  15  -9      222.21      149.86     46.14 o 
   9  15  -9      586.24      528.81     64.41 o 
  10  15  -9      289.06      291.08     54.64 o 
  11  15  -9      116.23      172.22     49.57 o 
  12  15  -9      138.93      178.94     52.10 o 
  13  15  -9     1799.40     1915.57    106.93 o 
  14  15  -9      435.10      451.22     65.78 o 
  15  15  -9       22.96      -43.35     49.55 o 
  16  15  -9      112.30      143.31     61.06 o 
  17  15  -9      293.35      354.68     76.75 o 
   1  16  -9       14.59        7.81     28.09 o 
   2  16  -9       52.90       59.52     29.97 o 
   3  16  -9      129.25      176.95     34.67 o 
   4  16  -9        7.60       10.92     27.59 o 
   5  16  -9      422.43      493.59     44.41 o 
   6  16  -9       49.83      106.92     34.98 o 
   7  16  -9      654.93      766.10     65.19 o 
   8  16  -9       17.40      -16.15     37.77 o 
   9  16  -9      666.70      662.07     73.32 o 
  10  16  -9       63.47       29.12     40.37 o 
  11  16  -9      152.06      146.58     49.70 o 
  12  16  -9       36.09       43.44     46.14 o 
  13  16  -9       28.18       72.30     47.54 o 
  14  16  -9      155.60       59.28     58.67 o 
  15  16  -9      249.12      390.35     76.30 o 
  16  16  -9       61.73       67.90     57.79 o 
   1  17  -9      310.96      323.96     44.29 o 
   2  17  -9       21.31       51.68     33.32 o 
   3  17  -9      257.31      254.20     41.75 o 
   4  17  -9      298.95      339.68     45.22 o 
   5  17  -9     1258.49     1334.76     76.95 o 
   6  17  -9      603.10      707.91     73.53 o 
   7  17  -9      549.49      469.17     63.97 o 
   8  17  -9      158.46      225.55     47.20 o 
   9  17  -9      159.02      176.73     46.71 o 
  10  17  -9       11.02      108.09     47.35 o 
  11  17  -9      443.21      604.34     71.81 o 
  12  17  -9      393.02      227.60     56.68 o 
  13  17  -9       95.92      153.18     60.89 o 
  14  17  -9        5.73      -21.60     53.19 o 
   1  18  -9      108.45      145.56     39.43 o 
   2  18  -9      465.43      523.35     53.19 o 
   3  18  -9      104.95      183.20     41.46 o 
   4  18  -9      209.87      195.10     41.90 o 
   5  18  -9      125.78      235.56     49.13 o 
   6  18  -9      940.75     1015.77     98.28 o 
   7  18  -9      155.92      132.41     77.81 o 
   8  18  -9       49.79       15.19     46.39 o 
   9  18  -9       78.02       66.59     48.88 o 
  10  18  -9      618.16      687.98     93.02 o 
  11  18  -9      422.92      515.71     73.55 o 
  12  18  -9       55.14      137.34     54.18 o 
   1  19  -9       39.32       46.32     38.08 o 
   2  19  -9     1109.37     1090.25     88.95 o 
   3  19  -9      225.12      129.01     40.70 o 
   4  19  -9      422.04      528.81     54.89 o 
   5  19  -9       84.77      149.62     45.72 o 
   6  19  -9      216.49      290.11     62.69 o 
   7  19  -9      292.01      293.77     67.10 o 
   8  19  -9       67.35      102.76     59.54 o 
   9  19  -9      242.35      242.12     61.32 o 
  10  19  -9      156.75      232.38     60.26 o 
   1  20  -9      104.85       96.69     40.64 o 
   2  20  -9       97.15       75.64     40.37 o 
   3  20  -9       90.99      129.74     42.68 o 
   4  20  -9      186.65      216.33     51.58 o 
   5  20  -9      125.93       74.07     44.12 o 
   6  20  -9       19.06       -2.15     47.56 o 
   4   0  -8     3252.93     3432.18    121.17 o 
   6   0  -8      270.72      293.45     42.26 o 
   8   0  -8     6326.17     6329.51    218.55 o 
  10   0  -8     4998.26     4772.27    285.67 o 
  12   0  -8      295.69      399.97     92.11 o 
  14   0  -8     2314.54     2508.93    203.66 o 
  16   0  -8     2205.07     2083.25    190.19 o 
  18   0  -8      597.61      573.95    122.56 o 
  20   0  -8      722.03      676.16    139.39 o 
  22   0  -8      402.71      123.02     96.09 o 
  24   0  -8      150.67      356.98    128.07 o 
  26   0  -8       61.66      -12.55     97.93 o 
   2   1  -8       46.79       69.47     33.66 o 
   3   1  -8      589.02      665.86     37.99 o 
   4   1  -8       67.70       45.72     18.83 o 
   5   1  -8      571.02      587.16     33.28 o 
   6   1  -8      537.77      559.20     26.86 o 
   7   1  -8      109.12       98.12     22.69 o 
   8   1  -8      577.64      630.78     46.05 o 
   9   1  -8     1280.34     1267.00     53.06 o 
  10   1  -8     2403.47     2306.25    119.58 o 
  11   1  -8     2422.15     2324.73    227.68 o 
  12   1  -8     1950.36     1915.63    119.42 o 
  13   1  -8       85.36       84.40     47.80 o 
  14   1  -8      783.15      707.86     83.58 o 
  15   1  -8      552.30      569.69     78.08 o 
  16   1  -8     1390.15     1286.88    110.27 o 
  17   1  -8      723.86      849.63    222.40 o 
  18   1  -8      236.56      220.48     68.50 o 
  19   1  -8       22.28       48.49     56.84 o 
  20   1  -8      168.39       51.76    116.37 o 
  21   1  -8      125.68       37.73     53.25 o 
  22   1  -8      500.65      451.27     97.93 o 
  23   1  -8       41.37       88.81     69.01 o 
  24   1  -8      776.84      968.63    126.64 o 
  25   1  -8      572.25      808.82    143.68 o 
  26   1  -8       71.45       45.74     77.94 o 
   0   2  -8      207.61      210.85     48.05 o 
   1   2  -8     8402.15     8985.74    350.24 o 
   2   2  -8      663.28      783.67     53.12 o 
   3   2  -8     2729.65     2820.35     82.80 o 
   4   2  -8      349.07      305.65     40.92 o 
   5   2  -8     1750.38     1675.07    108.37 o 
   6   2  -8       83.32       79.43     13.42 o 
   7   2  -8     1936.48     2200.17    102.85 o 
   8   2  -8       75.50       85.70     21.09 o 
   9   2  -8      135.15      147.40     35.55 o 
  10   2  -8       55.85       41.63     25.21 o 
  11   2  -8     6885.74     6281.72    354.53 o 
  12   2  -8      841.55      599.07    283.91 o 
  13   2  -8     3962.44     3599.13    253.08 o 
  14   2  -8     1499.64     1115.57    400.43 o 
  15   2  -8      854.81      731.68    120.50 o 
  16   2  -8     1305.40     1120.60    199.83 o 
  17   2  -8      652.88      701.21     89.60 o 
  18   2  -8      160.01      125.85     59.38 o 
  19   2  -8     2747.20     2784.96    235.48 o 
  20   2  -8       31.56       42.09     52.93 o 
  21   2  -8       68.68       63.24     60.14 o 
  22   2  -8      121.04      202.41     70.80 o 
  23   2  -8      336.62      259.87     78.78 o 
  24   2  -8      113.08      107.74     76.00 o 
  25   2  -8      176.48       51.89     73.90 o 
  26   2  -8       98.59      108.03     93.19 o 
   0   3  -8       70.00       97.76     31.93 o 
   1   3  -8      313.54      364.03     49.63 o 
   2   3  -8      209.23      139.81     27.26 o 
   3   3  -8       18.67       33.10     17.32 o 
   4   3  -8      631.89      702.80     46.25 o 
   5   3  -8     1369.62     1374.17     52.93 o 
   6   3  -8      863.00      878.54     42.16 o 
   7   3  -8      397.13      336.77     40.72 o 
   8   3  -8      494.24      466.57     34.36 o 
   9   3  -8      550.84      494.29     47.79 o 
  10   3  -8     2228.49     2154.54     92.78 o 
  11   3  -8      480.03      511.70     48.94 o 
  12   3  -8     1257.76     1138.17     96.24 o 
  13   3  -8      601.31      569.69    157.45 o 
  14   3  -8      143.14      123.07     51.65 o 
  15   3  -8      235.64      102.45     50.21 o 
  16   3  -8      489.68      512.76     77.42 o 
  17   3  -8      178.97       88.66    140.77 o 
  18   3  -8       67.54       32.93     48.74 o 
  19   3  -8      154.68      114.31     58.29 o 
  20   3  -8       98.76      113.48     87.29 o 
  21   3  -8      318.33      195.36     66.51 o 
  22   3  -8      380.77      250.93    147.35 o 
  23   3  -8       22.53       48.84     55.46 o 
  24   3  -8      138.08       99.89     65.16 o 
  25   3  -8      679.34      289.77    272.74 o 
  26   3  -8      205.59      115.50     53.40 o 
   0   4  -8     9154.89     9420.25    284.16 o 
   1   4  -8       55.40       30.33     20.52 o 
   2   4  -8      178.54      177.80     24.26 o 
   3   4  -8     2073.08     2038.13     61.98 o 
   4   4  -8     3272.57     3459.76     86.67 o 
   5   4  -8       42.27       36.78     17.63 o 
   6   4  -8      577.18      597.27     33.12 o 
   7   4  -8      191.44      171.66     21.21 o 
   8   4  -8     2271.47     2364.87     84.64 o 
   9   4  -8      741.90      753.13     57.51 o 
  10   4  -8     1831.82     1897.74     88.04 o 
  11   4  -8      812.02      611.50     53.20 o 
  12   4  -8      713.52      611.34     54.97 o 
  13   4  -8     1320.64     1213.86    100.55 o 
  14   4  -8      686.79      679.82    137.40 o 
  15   4  -8      132.20      163.91     59.16 o 
  16   4  -8       91.78      157.20     56.54 o 
  17   4  -8     1394.38     1242.00    122.72 o 
  18   4  -8      836.48      730.66    150.18 o 
  19   4  -8      464.80      510.74     87.20 o 
  20   4  -8      658.77      675.56     95.91 o 
  21   4  -8      188.98      150.53    165.56 o 
  22   4  -8      538.09      692.76     84.02 o 
  23   4  -8       50.84      -33.90     47.34 o 
  24   4  -8      228.60      202.26     67.80 o 
  25   4  -8      410.43      335.97     74.29 o 
  26   4  -8      213.78      150.51     64.37 o 
   0   5  -8     1952.44     2116.09     99.12 o 
   1   5  -8       49.23       42.64     21.34 o 
   2   5  -8       11.57       -3.01     17.96 o 
   3   5  -8     1084.25     1072.86     42.97 o 
   4   5  -8      709.55      753.58     35.86 o 
   5   5  -8      842.35      848.75     33.86 o 
   6   5  -8      919.54      879.18     35.98 o 
   7   5  -8     1782.29     1852.92     52.02 o 
   8   5  -8      215.92      187.76     33.25 o 
   9   5  -8       50.85       -8.38     23.62 o 
  10   5  -8       32.00       11.03     25.48 o 
  11   5  -8      333.68      290.14     38.84 o 
  12   5  -8        2.02       15.68     26.83 o 
  13   5  -8        4.99      -26.38     33.46 o 
  14   5  -8     1114.93     1103.69     80.75 o 
  15   5  -8        9.21       34.79     37.02 o 
  16   5  -8      176.14      252.05     52.86 o 
  17   5  -8       44.21       43.93     41.30 o 
  18   5  -8      564.38      594.02     77.98 o 
  19   5  -8      236.40      225.10     56.34 o 
  20   5  -8      831.29      749.04    135.18 o 
  21   5  -8      260.21      329.01     67.69 o 
  22   5  -8      673.09      719.28     86.26 o 
  23   5  -8       36.74      -54.65     51.04 o 
  24   5  -8      356.02      272.45     72.60 o 
  25   5  -8      245.54      390.34     69.57 o 
  26   5  -8       27.73       41.13     62.90 o 
   0   6  -8     1810.05     1987.11     99.99 o 
   1   6  -8      208.58      245.66     28.42 o 
   2   6  -8     2846.15     2661.32     76.42 o 
   3   6  -8      169.88      155.16     22.78 o 
   4   6  -8     1148.53     1159.25     40.56 o 
   5   6  -8     3321.94     3108.93     70.19 o 
   6   6  -8       11.68       25.65     15.88 o 
   7   6  -8     3248.88     3240.16     71.32 o 
   8   6  -8      471.71      518.19     42.93 o 
   9   6  -8       27.73        3.88     24.79 o 
  10   6  -8     1455.52     1266.38     64.72 o 
  11   6  -8      473.96      409.68     43.44 o 
  12   6  -8      106.84      129.97     33.66 o 
  13   6  -8      463.16      422.67     45.80 o 
  14   6  -8      437.60      487.70     60.64 o 
  15   6  -8     5434.07     5438.23    188.59 o 
  16   6  -8       68.76       94.81     54.83 o 
  17   6  -8      279.46      377.53     61.15 o 
  18   6  -8      369.39      405.91     64.59 o 
  19   6  -8      396.94      425.43     67.27 o 
  20   6  -8      533.30      608.28     79.41 o 
  21   6  -8      105.65      141.23     55.72 o 
  22   6  -8      459.61      646.29     85.34 o 
  23   6  -8      278.18      335.58     73.40 o 
  24   6  -8      561.02      623.85     76.66 o 
  25   6  -8      147.40      200.11     68.02 o 
   0   7  -8     1295.61     1323.49     83.04 o 
   1   7  -8      301.54      257.98     30.04 o 
   2   7  -8       68.74       72.27     25.73 o 
   3   7  -8       24.98       21.56     17.53 o 
   4   7  -8     1770.95     1843.73     52.95 o 
   5   7  -8      296.15      321.76     25.66 o 
   6   7  -8      319.98      279.23     24.45 o 
   7   7  -8      523.22      511.48     29.57 o 
   8   7  -8      464.97      478.01     46.81 o 
   9   7  -8      778.05      763.92     48.88 o 
  10   7  -8       75.99        2.27     27.92 o 
  11   7  -8       75.74       47.24     27.27 o 
  12   7  -8     3850.18     3903.59    112.41 o 
  13   7  -8      375.70      427.88     47.91 o 
  14   7  -8     1526.18     1404.65    127.82 o 
  15   7  -8     1929.44     1951.68    184.84 o 
  16   7  -8      344.22      312.68     56.44 o 
  17   7  -8      561.70      550.97     69.55 o 
  18   7  -8       78.62       90.45     48.43 o 
  19   7  -8      107.87      178.12     54.61 o 
  20   7  -8      134.68       80.29     52.72 o 
  21   7  -8     1147.44     1120.51     99.50 o 
  22   7  -8      196.32      105.41     57.84 o 
  23   7  -8       88.85       76.66     48.37 o 
  24   7  -8      193.51      202.08     65.85 o 
  25   7  -8      656.62      681.27     79.94 o 
   0   8  -8     1382.90     1359.32     74.46 o 
   1   8  -8      845.37      765.03     44.06 o 
   2   8  -8      532.59      629.88     40.46 o 
   3   8  -8     2990.60     2858.26     69.72 o 
   4   8  -8     1961.03     1899.27     55.22 o 
   5   8  -8      184.71      134.48     21.93 o 
   6   8  -8       17.51       25.13     18.12 o 
   7   8  -8      825.49      750.55     35.69 o 
   8   8  -8      209.10      220.68     27.48 o 
   9   8  -8       25.89       96.23     28.01 o 
  10   8  -8      171.97      126.61     30.41 o 
  11   8  -8      844.01      720.73     50.40 o 
  12   8  -8      575.70      591.48     47.40 o 
  13   8  -8      164.99      214.08     35.55 o 
  14   8  -8     2658.47     2506.03     90.10 o 
  15   8  -8       83.93       40.77     40.99 o 
  16   8  -8      176.51      188.52     43.70 o 
  17   8  -8      391.61      321.78     52.00 o 
  18   8  -8      320.66      299.36     51.14 o 
  19   8  -8      421.55      534.44     62.48 o 
  20   8  -8      876.23      963.74     79.64 o 
  21   8  -8       21.95       15.77     47.11 o 
  22   8  -8      205.69      124.10     64.91 o 
  23   8  -8      354.21      451.81     68.35 o 
  24   8  -8       62.97       20.52     47.88 o 
   0   9  -8     4385.50     4073.03    138.90 o 
   1   9  -8       94.52      103.66     26.55 o 
   2   9  -8      510.31      530.75     36.96 o 
   3   9  -8     1221.41     1197.37     45.06 o 
   4   9  -8       82.63       96.15     21.93 o 
   5   9  -8      199.49      202.00     24.67 o 
   6   9  -8     2662.88     2690.94     68.62 o 
   7   9  -8      926.84      971.68     41.71 o 
   8   9  -8      199.75      234.98     28.67 o 
   9   9  -8     1368.32     1444.19     80.78 o 
  10   9  -8      149.05      127.73     30.88 o 
  11   9  -8      149.70      108.29     30.12 o 
  12   9  -8       67.87       88.36     30.94 o 
  13   9  -8       18.08       58.73     28.60 o 
  14   9  -8      461.92      563.66     49.40 o 
  15   9  -8      203.17       44.64     43.02 o 
  16   9  -8      218.82      154.85     52.36 o 
  17   9  -8      194.29      122.27     50.59 o 
  18   9  -8     1609.03     1634.54    297.22 o 
  19   9  -8       35.96       24.95     48.73 o 
  20   9  -8      870.34      941.16     95.48 o 
  21   9  -8       61.09       51.22     42.54 o 
  22   9  -8      177.90      263.38     57.40 o 
  23   9  -8      507.88      464.61     74.65 o 
  24   9  -8      617.94      628.97     79.61 o 
   0  10  -8     1191.81     1267.92     86.32 o 
   1  10  -8      563.65      593.46     37.11 o 
   2  10  -8       93.71       71.21     21.93 o 
   3  10  -8      274.51      347.96     36.06 o 
   4  10  -8      215.80      218.61     26.16 o 
   5  10  -8     1474.90     1433.13     57.07 o 
   6  10  -8      229.87      226.75     26.47 o 
   7  10  -8      107.34      122.36     23.46 o 
   8  10  -8      891.24      810.42     44.13 o 
   9  10  -8      825.82      860.88     65.62 o 
  10  10  -8       91.48      108.24     37.94 o 
  11  10  -8      217.93      228.02     42.82 o 
  12  10  -8     1342.76     1293.20     83.24 o 
  13  10  -8      305.28      236.67     44.87 o 
  14  10  -8      163.27      236.87     46.83 o 
  15  10  -8     1063.36     1050.64     88.70 o 
  16  10  -8      574.57      629.45     86.60 o 
  17  10  -8      958.41      868.09     88.25 o 
  18  10  -8     1113.72     1238.12    102.10 o 
  19  10  -8      785.44      779.72     89.70 o 
  20  10  -8       54.35       29.10     43.26 o 
  21  10  -8       86.10       43.00     41.48 o 
  22  10  -8      377.61      551.33    101.85 o 
  23  10  -8       19.14       15.29     50.07 o 
   0  11  -8     4186.68     4005.85    123.89 o 
   1  11  -8      136.26       94.45     24.13 o 
   2  11  -8     1151.17     1196.24     45.26 o 
   3  11  -8     1062.17     1070.50     45.81 o 
   4  11  -8      184.58      198.41     29.28 o 
   5  11  -8       46.19       25.01     23.43 o 
   6  11  -8      451.25      433.56     40.93 o 
   7  11  -8     1674.96     1531.07     59.81 o 
   8  11  -8     2667.79     2731.89     88.39 o 
   9  11  -8      243.78      217.98     42.15 o 
  10  11  -8      294.22      339.61     48.46 o 
  11  11  -8       16.09      -20.21     30.07 o 
  12  11  -8      220.44      193.19     43.13 o 
  13  11  -8     1094.29     1133.74    106.34 o 
  14  11  -8      269.49      286.40     49.00 o 
  15  11  -8        9.69      -16.32     43.03 o 
  16  11  -8      573.31      621.39     77.40 o 
  17  11  -8     1346.90     1376.77    107.24 o 
  18  11  -8      147.31      120.47     54.48 o 
  19  11  -8      188.62      258.65     55.70 o 
  20  11  -8      207.97      162.64     49.27 o 
  21  11  -8     1527.39     1710.18    167.91 o 
  22  11  -8        3.50        6.34     48.23 o 
  23  11  -8      214.25      306.30     65.11 o 
   0  12  -8      154.53      107.45     34.38 o 
   1  12  -8      844.53      850.61     42.11 o 
   2  12  -8       35.98       14.17     22.08 o 
   3  12  -8     1158.49     1219.57     60.03 o 
   4  12  -8       14.03       -5.36     22.62 o 
   5  12  -8      211.22      169.55     35.78 o 
   6  12  -8       63.02      116.38     27.99 o 
   7  12  -8     1094.77     1073.19     76.30 o 
   8  12  -8       61.59       61.08     25.97 o 
   9  12  -8      495.23      536.50     79.35 o 
  10  12  -8       24.65       55.88     35.48 o 
  11  12  -8     2042.20     2205.61    206.65 o 
  12  12  -8      857.15      796.84     68.10 o 
  13  12  -8      288.42      229.06     48.90 o 
  14  12  -8      189.03      243.33     47.31 o 
  15  12  -8      748.05      861.54    130.11 o 
  16  12  -8      278.25      364.46     67.09 o 
  17  12  -8      105.27      141.74     56.56 o 
  18  12  -8      142.98      131.57     47.65 o 
  19  12  -8      338.28      422.38     91.28 o 
  20  12  -8       56.73       96.02     46.60 o 
  21  12  -8       38.36       57.00     46.22 o 
  22  12  -8      584.30      534.88     71.90 o 
   0  13  -8     2160.53     2314.18     93.03 o 
   1  13  -8      400.49      417.73     33.86 o 
   2  13  -8     3436.80     3537.54     84.20 o 
   3  13  -8     1447.80     1479.87     63.15 o 
   4  13  -8      119.13      134.23     28.69 o 
   5  13  -8      703.20      760.60     52.70 o 
   6  13  -8      322.17      269.18     34.63 o 
   7  13  -8      237.18      229.47     33.03 o 
   8  13  -8       52.91       16.53     36.85 o 
   9  13  -8      394.62      327.35     50.46 o 
  10  13  -8      575.82      517.04     58.82 o 
  11  13  -8      431.65      371.53     53.64 o 
  12  13  -8      289.58      284.73     49.98 o 
  13  13  -8      341.59      228.67     54.44 o 
  14  13  -8      712.00      723.13     69.58 o 
  15  13  -8       29.90      -16.71     44.03 o 
  16  13  -8      215.73      255.15     52.56 o 
  17  13  -8      174.59      183.17     49.24 o 
  18  13  -8      480.69      506.72     67.05 o 
  19  13  -8      231.81      242.61     56.78 o 
  20  13  -8      287.22      194.96     80.04 o 
  21  13  -8      125.46      159.16     53.45 o 
   0  14  -8       75.02       54.83     33.87 o 
   1  14  -8     1443.57     1485.42     55.67 o 
   2  14  -8     1343.83     1396.17     54.28 o 
   3  14  -8      663.10      753.42     42.52 o 
   4  14  -8     1060.39     1078.62     49.36 o 
   5  14  -8      103.27       86.22     29.64 o 
   6  14  -8       56.59        4.52     24.83 o 
   7  14  -8      158.44      112.53     30.65 o 
   8  14  -8     1697.86     1831.26    118.77 o 
   9  14  -8       30.73       60.56     37.69 o 
  10  14  -8      113.97      112.18     41.66 o 
  11  14  -8      255.42      158.95     45.75 o 
  12  14  -8     2267.49     2219.87    157.45 o 
  13  14  -8      237.14      287.39     53.18 o 
  14  14  -8      110.31      233.03     60.25 o 
  15  14  -8       24.87       38.76     38.77 o 
  16  14  -8      663.37      676.41     70.09 o 
  17  14  -8       85.64       86.32     46.09 o 
  18  14  -8     1099.96     1337.21     93.14 o 
  19  14  -8       16.45       -2.78     44.51 o 
  20  14  -8      154.32      139.47     52.47 o 
   0  15  -8      748.34      875.58    125.05 o 
   1  15  -8     3115.57     3341.35     85.22 o 
   2  15  -8       71.85       81.08     26.54 o 
   3  15  -8     1447.45     1505.66     58.44 o 
   4  15  -8       30.32       -4.10     22.72 o 
   5  15  -8      137.74      136.58     28.06 o 
   6  15  -8      507.22      525.36     42.88 o 
   7  15  -8      223.54      208.29     35.69 o 
   8  15  -8      157.73      132.25     37.29 o 
   9  15  -8      513.93      455.13     59.08 o 
  10  15  -8     1441.03     1397.80     88.55 o 
  11  15  -8      217.66      237.01     61.59 o 
  12  15  -8      282.16      229.16     49.85 o 
  13  15  -8      647.22      518.01     64.92 o 
  14  15  -8       87.41       44.50     48.76 o 
  15  15  -8       29.02       51.03     53.35 o 
  16  15  -8      859.76      890.20     93.77 o 
  17  15  -8      733.75      830.76    115.86 o 
  18  15  -8      238.38      265.10     68.86 o 
  19  15  -8       65.94       57.36     57.77 o 
   0  16  -8      161.25      153.35     49.48 o 
   1  16  -8      140.08       89.58     32.49 o 
   2  16  -8      175.54      185.17     33.71 o 
   3  16  -8      275.63      364.47     45.85 o 
   4  16  -8       48.89       30.85     27.09 o 
   5  16  -8       69.00       49.03     28.04 o 
   6  16  -8      166.84      198.46     34.32 o 
   7  16  -8      522.61      556.09     44.42 o 
   8  16  -8       80.22       50.30     32.75 o 
   9  16  -8     1326.11     1356.81     87.42 o 
  10  16  -8      522.68      445.79     61.59 o 
  11  16  -8     2450.76     2384.28    114.98 o 
  12  16  -8       61.48       87.89     44.42 o 
  13  16  -8      335.52      230.27     54.83 o 
  14  16  -8      245.06      244.92     64.11 o 
  15  16  -8      751.62      916.00     96.04 o 
  16  16  -8       32.58       12.94     55.58 o 
  17  16  -8       28.06       47.44     55.96 o 
   0  17  -8     1895.24     2175.67    119.40 o 
   1  17  -8      128.71      139.04     36.31 o 
   2  17  -8      106.14      115.90     35.67 o 
   3  17  -8       26.92       82.06     34.07 o 
   4  17  -8      246.87      280.78     41.41 o 
   5  17  -8      154.15      232.88     39.84 o 
   6  17  -8      114.50      140.30     36.61 o 
   7  17  -8       35.87       40.98     31.20 o 
   8  17  -8       23.12       48.66     33.68 o 
   9  17  -8      641.34      650.82     67.10 o 
  10  17  -8      315.26      403.85     54.74 o 
  11  17  -8      262.51      205.90     53.25 o 
  12  17  -8       78.40       83.82     45.48 o 
  13  17  -8      249.01      269.13     66.42 o 
  14  17  -8      357.39      388.70     73.67 o 
  15  17  -8      327.38      487.55     81.73 o 
  16  17  -8       38.80       28.39     56.21 o 
   0  18  -8      208.83      359.75     91.14 o 
   1  18  -8      269.29      234.84     41.65 o 
   2  18  -8       82.91       95.06     35.93 o 
   3  18  -8       57.86       69.09     37.50 o 
   4  18  -8     1206.07     1326.58     70.53 o 
   5  18  -8      150.99      150.27     39.11 o 
   6  18  -8       85.22      126.42     38.63 o 
   7  18  -8      234.78      207.90     45.68 o 
   8  18  -8     2535.28     2778.28    113.42 o 
   9  18  -8       21.97       47.65     46.14 o 
  10  18  -8      163.91      163.24     52.81 o 
  11  18  -8      610.32      685.66     78.36 o 
  12  18  -8     1039.91      988.83     88.37 o 
  13  18  -8      199.15      146.73     63.36 o 
  14  18  -8       27.66      -64.25     65.44 o 
   0  19  -8      304.41      291.32    105.64 o 
   1  19  -8      371.97      317.83     47.56 o 
   2  19  -8       21.23       30.77     34.63 o 
   3  19  -8      397.77      402.59     49.52 o 
   4  19  -8       23.07       58.39     36.94 o 
   5  19  -8       28.44       51.62     37.14 o 
   6  19  -8      935.36     1036.04     67.11 o 
   7  19  -8      286.70      304.45     52.28 o 
   8  19  -8      379.24      348.23     63.03 o 
   9  19  -8      590.56      731.18     79.80 o 
  10  19  -8      208.49      223.61     60.00 o 
  11  19  -8      278.16      212.29     58.99 o 
  12  19  -8      139.47       86.43     62.37 o 
   0  20  -8      286.42      290.51     68.91 o 
   1  20  -8      193.28      293.42     48.06 o 
   2  20  -8      171.22      150.55     45.71 o 
   3  20  -8      175.25      152.17     43.32 o 
   4  20  -8       22.29       55.09     38.89 o 
   5  20  -8      654.04      777.65     64.81 o 
   6  20  -8       78.15      101.34     41.22 o 
   7  20  -8      594.54      575.36     65.83 o 
   8  20  -8       63.74       44.65     50.47 o 
   9  20  -8      266.55      315.71     64.94 o 
   0  21  -8       36.83       75.92     57.64 o 
   1  21  -8       76.39      125.42     44.13 o 
   2  21  -8       71.76       79.95     42.18 o 
   3  21  -8        6.90       31.80     38.67 o 
   4  21  -8      107.57      139.19     48.65 o 
   5  21  -8       80.46       50.43     41.91 o 
   4   0  -7      464.18      507.54     36.52 o 
   6   0  -7      301.27      430.70     62.43 o 
   8   0  -7     1409.37     1335.87    128.61 o 
  10   0  -7     6734.70     6502.48    254.61 o 
  12   0  -7      804.57      622.30     99.46 o 
  14   0  -7     5857.62     5437.71    323.77 o 
  16   0  -7     5062.91     5041.11    317.19 o 
  18   0  -7      264.61      299.75     98.85 o 
  20   0  -7      370.02      346.26    108.18 o 
  22   0  -7     1244.93     1096.02    168.31 o 
  24   0  -7      337.72      356.06    128.07 o 
  26   0  -7      923.59     1015.25    151.94 o 
   2   1  -7      154.96      199.22     36.11 o 
   3   1  -7      471.25      562.80     51.37 o 
   4   1  -7     1006.99     1058.39     42.42 o 
   5   1  -7     1302.77     1271.16     44.04 o 
   6   1  -7      435.84      405.10     30.37 o 
   7   1  -7     2489.11     2374.60     71.85 o 
   8   1  -7      518.02      626.43     34.91 o 
   9   1  -7     2155.67     2164.02     67.39 o 
  10   1  -7      143.55      164.32     20.11 o 
  11   1  -7      126.89      108.26     40.19 o 
  12   1  -7      266.68      247.87     53.33 o 
  13   1  -7      742.07      682.12     76.48 o 
  14   1  -7     1704.10     1545.72    196.16 o 
  15   1  -7     1402.62     1288.59    103.47 o 
  16   1  -7      569.31      558.23     76.14 o 
  17   1  -7      580.08      586.69     81.65 o 
  18   1  -7     1492.94     1445.97    117.41 o 
  19   1  -7      334.76      468.17     81.20 o 
  20   1  -7      204.33      189.17     76.20 o 
  21   1  -7       97.80       64.45     58.37 o 
  22   1  -7     1324.05     1196.18    211.00 o 
  23   1  -7      213.16      147.85     71.89 o 
  24   1  -7     1155.19     1448.96    141.16 o 
  25   1  -7      143.71       64.97     54.61 o 
  26   1  -7      141.80      131.70     74.86 o 
  27   1  -7      124.58      173.50     73.50 o 
   1   2  -7      421.48      312.45     46.36 o 
   2   2  -7       22.38       16.84     20.60 o 
   3   2  -7       21.40       19.70     15.30 o 
   4   2  -7      496.09      585.33     35.13 o 
   5   2  -7      405.61      389.11     53.70 o 
   6   2  -7     2741.11     2774.49    118.83 o 
   7   2  -7     1011.37     1110.68     60.19 o 
   8   2  -7     3257.66     3420.26    221.10 o 
   9   2  -7      170.44      163.46     38.47 o 
  10   2  -7       38.30       27.74     20.48 o 
  11   2  -7     1322.19     1302.43     76.88 o 
  12   2  -7      494.50      537.47    120.19 o 
  13   2  -7     1414.72     1425.15    149.49 o 
  14   2  -7     2976.97     2887.17    218.19 o 
  15   2  -7     1178.52      702.34    316.96 o 
  16   2  -7       79.21       11.17     41.44 o 
  17   2  -7     1726.91     1679.28    387.58 o 
  18   2  -7     1123.22     1176.05    107.00 o 
  19   2  -7      778.58      815.02     96.97 o 
  20   2  -7      438.67      364.47    103.67 o 
  21   2  -7      332.07      200.56     91.04 o 
  22   2  -7      449.89      467.66     90.70 o 
  23   2  -7       59.87      116.31     66.44 o 
  24   2  -7       30.13       59.82     66.63 o 
  25   2  -7      464.93      480.88     77.50 o 
  26   2  -7       39.76       72.31     53.29 o 
  27   2  -7      225.19      202.50    102.75 o 
   1   3  -7     1852.08     2151.20     73.00 o 
   2   3  -7     1552.49     1745.55     72.38 o 
   3   3  -7      753.12      817.04     39.02 o 
   4   3  -7     1335.92     1331.85     53.14 o 
   5   3  -7     2833.42     2811.95     67.56 o 
   6   3  -7      201.96      255.49     18.49 o 
   7   3  -7     1328.39     1399.48     40.09 o 
   8   3  -7     2302.24     2284.60     55.26 o 
   9   3  -7      407.63      358.11     36.79 o 
  10   3  -7     2352.66     2263.49     90.82 o 
  11   3  -7     4901.82     4806.19    151.27 o 
  12   3  -7     1070.16     1098.98     64.39 o 
  13   3  -7     3422.39     3207.40    159.13 o 
  14   3  -7      150.65      177.70     52.63 o 
  15   3  -7      230.68      236.48     60.19 o 
  16   3  -7      672.54      520.97     75.84 o 
  17   3  -7      275.56      272.82     62.64 o 
  18   3  -7      934.19      765.22     91.02 o 
  19   3  -7     1089.29      912.49    100.10 o 
  20   3  -7       98.48       46.15     52.20 o 
  21   3  -7      731.00      634.85     95.79 o 
  22   3  -7       91.71      119.24     86.91 o 
  23   3  -7      895.22      513.36    342.75 o 
  24   3  -7      214.71      105.38     57.95 o 
  25   3  -7      105.71       51.23     64.41 o 
  26   3  -7       61.98       32.43     53.79 o 
  27   3  -7      518.09      564.58    127.93 o 
   1   4  -7      697.87      721.28     38.42 o 
   2   4  -7      214.00      161.52     21.60 o 
   3   4  -7     2771.45     2754.87     77.81 o 
   4   4  -7      181.97      188.17     26.90 o 
   5   4  -7       83.63       89.84     15.76 o 
   6   4  -7     4125.15     4026.94     82.36 o 
   7   4  -7     2060.90     2083.91     68.94 o 
   8   4  -7      498.78      502.53     39.97 o 
   9   4  -7       26.58       40.02     20.96 o 
  10   4  -7     1484.28     1273.57     68.88 o 
  11   4  -7      527.49      706.37     53.70 o 
  12   4  -7     3527.74     3392.33    121.33 o 
  13   4  -7      388.17      391.42     63.73 o 
  14   4  -7     1712.81     1750.28    300.28 o 
  15   4  -7     3234.15     3207.03    164.88 o 
  16   4  -7     2156.33     1833.43    123.88 o 
  17   4  -7      115.11      125.50     96.40 o 
  18   4  -7     1192.46     1201.67    109.63 o 
  19   4  -7      366.75      408.88     79.14 o 
  20   4  -7      127.02      180.29     63.72 o 
  21   4  -7      280.33      297.82     76.82 o 
  22   4  -7      301.13      197.22     72.48 o 
  23   4  -7      423.43      494.58     78.38 o 
  24   4  -7      343.43      303.96     58.69 o 
  25   4  -7      707.59      713.44     88.33 o 
  26   4  -7       77.34       70.40     47.70 o 
  27   4  -7       18.17       12.54     51.69 o 
   1   5  -7      902.86      958.85     44.80 o 
   2   5  -7     1590.71     1379.24     49.08 o 
   3   5  -7      268.78      287.36     23.79 o 
   4   5  -7     1430.97     1495.29     42.77 o 
   5   5  -7     2292.72     2421.85     56.15 o 
   6   5  -7      514.69      510.89     26.69 o 
   7   5  -7      271.84      265.73     21.17 o 
   8   5  -7      808.16      719.87     37.53 o 
   9   5  -7      137.13      165.43     25.67 o 
  10   5  -7      455.25      451.74     40.82 o 
  11   5  -7      455.21      442.38     41.16 o 
  12   5  -7      594.40      585.57     46.62 o 
  13   5  -7      885.56      760.20     52.50 o 
  14   5  -7     1212.58     1127.90    101.83 o 
  15   5  -7      836.15      752.36     69.08 o 
  16   5  -7      869.22      872.74     74.53 o 
  17   5  -7       19.88       34.02     38.36 o 
  18   5  -7      283.85      242.52     52.43 o 
  19   5  -7      118.64       87.75     47.66 o 
  20   5  -7      921.22     1000.20     88.60 o 
  21   5  -7       17.46       19.00     45.14 o 
  22   5  -7     1215.22     1219.66    111.51 o 
  23   5  -7      137.45      166.37     51.98 o 
  24   5  -7      121.77      113.28     55.41 o 
  25   5  -7      378.50      389.03     93.75 o 
  26   5  -7     1794.57     1728.48    125.66 o 
   1   6  -7     1858.54     1742.84     57.37 o 
   2   6  -7      336.32      361.56     29.22 o 
   3   6  -7       37.29       45.85     16.64 o 
   4   6  -7       80.69      132.90     18.42 o 
   5   6  -7      376.40      427.29     25.28 o 
   6   6  -7      478.72      440.35     25.61 o 
   7   6  -7     1226.97     1196.10     40.45 o 
   8   6  -7     3575.63     3560.69     74.65 o 
   9   6  -7      795.30      872.31     35.64 o 
  10   6  -7      333.72      348.94     38.10 o 
  11   6  -7      517.67      472.45     48.17 o 
  12   6  -7     2353.15     2454.10     90.15 o 
  13   6  -7     1471.11     1554.16     73.25 o 
  14   6  -7     1670.11     1729.64     95.61 o 
  15   6  -7      864.54      861.15     72.24 o 
  16   6  -7      319.87      345.20     63.94 o 
  17   6  -7     1322.82     1441.18     94.46 o 
  18   6  -7      147.04       86.26     43.93 o 
  19   6  -7      168.01      117.04     56.62 o 
  20   6  -7       78.14       37.28     47.56 o 
  21   6  -7      245.59      208.59     99.37 o 
  22   6  -7      213.07      164.00     57.88 o 
  23   6  -7      468.02      567.40     70.76 o 
  24   6  -7      650.52      803.93     91.81 o 
  25   6  -7      446.17      399.16     77.62 o 
  26   6  -7      838.92      786.06     82.36 o 
   1   7  -7      835.02      820.00     41.97 o 
   2   7  -7      158.42      202.13     26.25 o 
   3   7  -7      140.46      166.71     20.11 o 
   4   7  -7      842.64      977.45     38.83 o 
   5   7  -7     2390.98     2404.68     72.51 o 
   6   7  -7      206.88      196.52     21.36 o 
   7   7  -7      635.62      610.06     32.86 o 
   8   7  -7       66.95       65.53     17.75 o 
   9   7  -7     2777.81     2712.96     64.49 o 
  10   7  -7      243.43      255.06     26.55 o 
  11   7  -7     1404.37     1322.71     59.97 o 
  12   7  -7     1332.69     1446.53     63.46 o 
  13   7  -7      362.04      352.70     39.39 o 
  14   7  -7      923.41     1087.06     77.67 o 
  15   7  -7     1967.40     1990.09    104.44 o 
  16   7  -7     1180.67     1115.27     82.31 o 
  17   7  -7      187.74      256.60     52.64 o 
  18   7  -7      101.36      107.68     47.85 o 
  19   7  -7      919.35      826.02     81.03 o 
  20   7  -7      415.60      332.47     63.81 o 
  21   7  -7      705.72      735.80     84.06 o 
  22   7  -7      202.42      225.98     53.78 o 
  23   7  -7      410.97      578.76     79.88 o 
  24   7  -7       12.45       61.63     55.17 o 
  25   7  -7      252.38      198.34     57.73 o 
  26   7  -7      199.84      174.32     51.13 o 
   1   8  -7       28.42       21.82     19.12 o 
   2   8  -7     1642.71     1598.75     52.93 o 
   3   8  -7      483.24      461.66     28.37 o 
   4   8  -7      595.35      714.06     33.84 o 
   5   8  -7      519.04      514.10     29.57 o 
   6   8  -7     1998.39     1999.45     55.96 o 
   7   8  -7      328.73      367.39     26.79 o 
   8   8  -7     1545.11     1516.89     49.02 o 
   9   8  -7     3067.96     3071.60     72.02 o 
  10   8  -7     2340.90     2437.17     69.29 o 
  11   8  -7      306.31      308.16     36.33 o 
  12   8  -7      672.83      731.30     85.10 o 
  13   8  -7      375.09      394.47     41.60 o 
  14   8  -7      202.39      170.23     39.15 o 
  15   8  -7      482.52      420.17     49.99 o 
  16   8  -7      224.52      189.13     40.58 o 
  17   8  -7      338.67      357.90     51.02 o 
  18   8  -7        6.33      -29.45     35.38 o 
  19   8  -7     1136.31     1089.23     90.22 o 
  20   8  -7      391.06      341.75     56.58 o 
  21   8  -7      151.68      115.59     44.01 o 
  22   8  -7      632.99      604.14     84.56 o 
  23   8  -7      126.21      151.71     50.26 o 
  24   8  -7      288.67      329.44     60.54 o 
  25   8  -7      698.07      818.33     83.87 o 
   1   9  -7        2.16       -0.25     18.01 o 
   2   9  -7     3200.32     3036.73     78.30 o 
   3   9  -7      208.30      183.90     22.80 o 
   4   9  -7     1121.88     1247.51     44.75 o 
   5   9  -7     1157.86     1111.83     41.89 o 
   6   9  -7      153.20      124.63     25.58 o 
   7   9  -7      141.04      110.14     23.45 o 
   8   9  -7     1406.82     1463.61     49.05 o 
   9   9  -7     1654.77     1663.94     52.53 o 
  10   9  -7      257.38      223.09     25.30 o 
  11   9  -7       79.48       66.74     27.15 o 
  12   9  -7     1198.08     1106.13     58.79 o 
  13   9  -7      889.34      852.54     54.48 o 
  14   9  -7     1234.00     1144.06     71.46 o 
  15   9  -7      350.28      280.81     45.08 o 
  16   9  -7      117.87       87.49     37.82 o 
  17   9  -7      411.19      408.08    108.95 o 
  18   9  -7      171.13      132.33     52.08 o 
  19   9  -7        2.49       33.53     40.58 o 
  20   9  -7      521.06      575.64     65.54 o 
  21   9  -7        3.89       -8.44     39.22 o 
  22   9  -7      165.76      118.41     47.71 o 
  23   9  -7      222.23      219.23     55.93 o 
  24   9  -7       64.08        7.23     46.62 o 
  25   9  -7      190.11      173.19     57.82 o 
   1  10  -7       51.85       99.70     22.23 o 
   2  10  -7      107.73      151.60     25.60 o 
   3  10  -7     2667.12     2603.05     66.53 o 
   4  10  -7      142.80      160.03     22.61 o 
   5  10  -7      225.76      214.99     24.99 o 
   6  10  -7       33.34       14.81     21.13 o 
   7  10  -7     1579.08     1402.55     48.63 o 
   8  10  -7      449.13      551.15     41.58 o 
   9  10  -7     1371.34     1489.41     79.35 o 
  10  10  -7     1355.72     1365.99     49.59 o 
  11  10  -7     1016.81     1029.64     61.24 o 
  12  10  -7     1915.27     1994.62     90.72 o 
  13  10  -7      199.56      147.91     37.98 o 
  14  10  -7      198.80      194.89     52.86 o 
  15  10  -7      118.48       73.15     43.71 o 
  16  10  -7      294.41      260.51     86.75 o 
  17  10  -7      271.61      309.31     61.48 o 
  18  10  -7      865.95      681.67    183.57 o 
  19  10  -7      125.52      145.56     46.73 o 
  20  10  -7      923.41     1065.65     81.73 o 
  21  10  -7       12.15       53.49     42.62 o 
  22  10  -7      365.09      458.84     64.60 o 
  23  10  -7       10.46      -19.46     44.92 o 
  24  10  -7       63.98       62.68     51.19 o 
   1  11  -7     7608.23     7533.61    132.18 o 
   2  11  -7       46.61       19.56     18.47 o 
   3  11  -7      394.15      430.04     31.35 o 
   4  11  -7      128.31      155.56     24.26 o 
   5  11  -7      992.15      935.98     47.23 o 
   6  11  -7      443.45      475.87     36.49 o 
   7  11  -7     1156.49     1076.08     49.57 o 
   8  11  -7      370.02      385.55     35.05 o 
   9  11  -7      647.61      722.83     42.67 o 
  10  11  -7     1277.51     1250.85     53.89 o 
  11  11  -7      820.26      715.42     59.86 o 
  12  11  -7      120.21      118.08     37.59 o 
  13  11  -7      432.35      410.72     51.42 o 
  14  11  -7       55.66       52.44     41.19 o 
  15  11  -7      441.76      405.61     73.39 o 
  16  11  -7      322.44      214.09     55.42 o 
  17  11  -7      353.75      243.63     54.00 o 
  18  11  -7      239.10      142.40     43.84 o 
  19  11  -7      733.79      741.23     71.69 o 
  20  11  -7      133.85      129.77     45.56 o 
  21  11  -7      197.34      317.24     58.32 o 
  22  11  -7        1.60      -39.04     40.01 o 
  23  11  -7      829.72      825.59     83.42 o 
  24  11  -7      437.72      507.23     73.08 o 
   1  12  -7      620.59      652.09     36.71 o 
   2  12  -7      446.13      485.41     33.73 o 
   3  12  -7     1447.52     1315.35     55.40 o 
   4  12  -7     3614.71     3771.08     96.00 o 
   5  12  -7      751.76      667.92     42.95 o 
   6  12  -7     1239.88     1383.70     57.16 o 
   7  12  -7      925.56      900.27     47.88 o 
   8  12  -7      992.84     1020.65     79.95 o 
   9  12  -7     1678.88     1641.69     62.60 o 
  10  12  -7        0.90      -15.35     26.69 o 
  11  12  -7       22.84       15.44     24.69 o 
  12  12  -7       43.40        9.09     31.58 o 
  13  12  -7      997.42     1004.08     71.60 o 
  14  12  -7      185.13      143.00     49.10 o 
  15  12  -7      215.89      310.17     59.64 o 
  16  12  -7       70.13       68.72     39.95 o 
  17  12  -7      220.76      194.01     47.79 o 
  18  12  -7       55.58        4.66     36.51 o 
  19  12  -7      684.87      650.04     69.41 o 
  20  12  -7      131.85       45.27     44.63 o 
  21  12  -7       31.49        2.48     43.77 o 
  22  12  -7      139.35       97.43     51.43 o 
  23  12  -7     1125.27      994.98     88.94 o 
   1  13  -7       27.96       10.77     20.51 o 
   2  13  -7     2279.20     2182.96     63.19 o 
   3  13  -7     1492.77     1418.78     51.55 o 
   4  13  -7      560.51      602.49     48.09 o 
   5  13  -7      467.40      445.03     39.02 o 
   6  13  -7     1195.69     1190.17     54.99 o 
   7  13  -7       44.94       65.98     25.81 o 
   8  13  -7     2103.61     2066.80     71.47 o 
   9  13  -7      131.35      101.89     28.37 o 
  10  13  -7      331.70      288.60     34.58 o 
  11  13  -7      352.41      330.77     49.27 o 
  12  13  -7      590.66      492.88     57.16 o 
  13  13  -7      476.25      515.98     58.48 o 
  14  13  -7      332.96      333.98     52.04 o 
  15  13  -7       23.00       -6.33     35.15 o 
  16  13  -7       80.47       78.25     38.38 o 
  17  13  -7      154.39      177.55     47.96 o 
  18  13  -7      224.31      206.02     82.05 o 
  19  13  -7       82.90       68.48     43.54 o 
  20  13  -7        1.27      -23.77     40.02 o 
  21  13  -7      115.33       91.75     49.69 o 
  22  13  -7      153.61      107.70     60.40 o 
   1  14  -7       27.46       23.56     21.53 o 
   2  14  -7      323.46      318.10     31.45 o 
   3  14  -7     3255.40     3357.33     91.50 o 
   4  14  -7     2240.13     2290.58     66.58 o 
   5  14  -7      181.62      194.19     30.09 o 
   6  14  -7     1722.84     1827.70     68.97 o 
   7  14  -7     1686.74     1526.41     63.74 o 
   8  14  -7      160.83      180.34     31.52 o 
   9  14  -7      111.53      106.47     30.50 o 
  10  14  -7     2095.77     1964.64     73.26 o 
  11  14  -7      688.85      686.76     65.31 o 
  12  14  -7      181.51      142.03     40.87 o 
  13  14  -7       69.04       57.19     32.78 o 
  14  14  -7     1050.39     1074.22     75.40 o 
  15  14  -7      170.83      103.15     40.47 o 
  16  14  -7      249.74      279.84     56.23 o 
  17  14  -7      248.19      192.81     48.32 o 
  18  14  -7      836.31      731.79    107.69 o 
  19  14  -7        7.00      -23.61     41.74 o 
  20  14  -7      286.70      338.54     63.09 o 
  21  14  -7      773.40      757.46     80.15 o 
   1  15  -7      373.67      393.05     34.53 o 
   2  15  -7      261.34      286.03     31.80 o 
   3  15  -7      189.18      180.09     28.78 o 
   4  15  -7       88.08       92.93     28.39 o 
   5  15  -7     2181.96     2149.12     71.79 o 
   6  15  -7      103.25      103.76     28.08 o 
   7  15  -7      141.37       84.14     29.74 o 
   8  15  -7       51.35       96.72     31.45 o 
   9  15  -7      831.02      805.83     58.70 o 
  10  15  -7       21.19       -3.70     28.75 o 
  11  15  -7       57.86       35.01     32.43 o 
  12  15  -7      363.35      373.15     56.85 o 
  13  15  -7      267.25      237.31     73.97 o 
  14  15  -7        1.17       23.01     46.16 o 
  15  15  -7       29.05       58.67     49.04 o 
  16  15  -7      452.20      469.40     73.69 o 
  17  15  -7      153.91      163.65     98.51 o 
  18  15  -7      207.48      276.74     67.34 o 
  19  15  -7       60.48       55.08     59.38 o 
  20  15  -7      100.93       78.74     62.13 o 
   1  16  -7      161.63      159.56     34.50 o 
   2  16  -7       16.87       42.80     29.32 o 
   3  16  -7      810.55      832.89     61.62 o 
   4  16  -7       73.23       48.93     26.73 o 
   5  16  -7      152.58      193.82     33.34 o 
   6  16  -7        0.83       -0.87     24.68 o 
   7  16  -7      121.64       96.07     29.63 o 
   8  16  -7     1029.69     1076.69     76.03 o 
   9  16  -7      367.81      340.62     49.46 o 
  10  16  -7       96.90      138.78     38.09 o 
  11  16  -7      390.64      344.66     55.15 o 
  12  16  -7      720.61      593.20     67.80 o 
  13  16  -7      803.39      743.33     90.02 o 
  14  16  -7      104.87       72.03     50.29 o 
  15  16  -7      379.88      385.85     73.06 o 
  16  16  -7      264.59      176.16     59.87 o 
  17  16  -7      349.82      287.46    139.98 o 
  18  16  -7      179.19      115.97     74.72 o 
  19  16  -7      473.86      425.36     80.45 o 
   1  17  -7      879.86      892.01     70.03 o 
   2  17  -7     1504.02     1598.98     71.93 o 
   3  17  -7      282.39      278.42     40.39 o 
   4  17  -7      344.07      327.20     42.79 o 
   5  17  -7       26.65      -14.66     29.63 o 
   6  17  -7       48.85       23.95     29.37 o 
   7  17  -7      195.08      229.21     39.90 o 
   8  17  -7       58.43       -0.88     30.28 o 
   9  17  -7      137.46       93.29     37.94 o 
  10  17  -7      286.97      352.76     44.38 o 
  11  17  -7      102.67       57.31     38.23 o 
  12  17  -7      278.44      246.39     52.58 o 
  13  17  -7      178.93      323.46     65.61 o 
  14  17  -7      124.68      277.30     65.41 o 
  15  17  -7      415.37      356.21     72.03 o 
  16  17  -7       85.74      124.54     60.15 o 
  17  17  -7      410.69      242.83    138.99 o 
   1  18  -7       15.18       30.66     31.91 o 
   2  18  -7     4154.85     4301.15    120.34 o 
   3  18  -7       97.27       89.07     34.36 o 
   4  18  -7      277.37      219.65     39.86 o 
   5  18  -7        7.43       28.67     32.04 o 
   6  18  -7     1221.09     1287.15     70.06 o 
   7  18  -7      240.33      239.84     41.52 o 
   8  18  -7      959.06      993.83     63.37 o 
   9  18  -7      410.99      395.05     48.16 o 
  10  18  -7      857.17      822.78     66.35 o 
  11  18  -7       27.87        2.79     42.31 o 
  12  18  -7      343.52      467.93     85.07 o 
  13  18  -7      225.17      237.76     66.12 o 
  14  18  -7     1065.82      964.05    124.80 o 
  15  18  -7      428.85      319.33    192.11 o 
  16  18  -7      896.49     1105.72    152.25 o 
   1  19  -7      310.99      359.47     47.16 o 
   2  19  -7      104.69      113.10     38.76 o 
   3  19  -7       84.17       86.34     35.36 o 
   4  19  -7       38.26        0.56     33.02 o 
   5  19  -7      106.81      199.43     41.84 o 
   6  19  -7      392.72      309.84     45.95 o 
   7  19  -7      599.25      528.75     53.46 o 
   8  19  -7      397.11      360.12     49.19 o 
   9  19  -7      504.51      566.15     56.12 o 
  10  19  -7      349.36      419.37     97.10 o 
  11  19  -7      174.02      101.90     53.64 o 
  12  19  -7      141.25      272.87     71.39 o 
  13  19  -7      130.39       75.10     56.57 o 
  14  19  -7       17.24        6.66     55.79 o 
   1  20  -7     1090.86     1232.22     72.78 o 
   2  20  -7      276.17      247.92     45.32 o 
   3  20  -7       57.03       41.32     36.14 o 
   4  20  -7     1937.61     1920.18     87.32 o 
   5  20  -7     1094.11     1338.53     86.23 o 
   6  20  -7      575.71      597.22     58.28 o 
   7  20  -7      163.51      234.07     46.32 o 
   8  20  -7      226.80      294.81     49.49 o 
   9  20  -7      392.31      468.68     60.66 o 
  10  20  -7      153.11      147.91     49.24 o 
  11  20  -7      580.31      668.32     93.33 o 
   1  21  -7      134.65      150.20     44.27 o 
   2  21  -7      101.08      109.06     41.96 o 
   3  21  -7      521.92      681.90     61.79 o 
   4  21  -7      602.70      627.17     60.67 o 
   5  21  -7       99.10      151.59     44.72 o 
   6  21  -7      193.09      186.29     46.69 o 
   7  21  -7      132.54      170.31     45.90 o 
   8  21  -7       75.91      108.16     43.56 o 
   1  22  -7       39.73       96.87     42.14 o 
   2  22  -7     1142.28     1223.97     79.16 o 
   3  22  -7      749.56      957.79     73.45 o 
   4   0  -6      318.32      353.19     31.29 o 
   6   0  -6     2267.49     2363.82     98.17 o 
   8   0  -6      153.88      134.98     37.56 o 
  10   0  -6     2868.32     2934.58    109.71 o 
  12   0  -6      155.93      136.64     62.58 o 
  14   0  -6     2360.17     2020.36    168.31 o 
  16   0  -6      776.89      620.31    112.00 o 
  18   0  -6     1360.17     1163.65    151.33 o 
  20   0  -6     5492.06     5544.51    351.93 o 
  22   0  -6      272.64      378.09    121.64 o 
  24   0  -6      961.62     1087.29    119.75 o 
  26   0  -6       56.30       77.42     87.52 o 
  28   0  -6      106.09      183.77     99.61 o 
   2   1  -6     3075.65     3272.60    139.55 o 
   3   1  -6     6622.75     7224.67    156.63 o 
   4   1  -6      350.83      428.26     32.55 o 
   5   1  -6     5258.33     5560.60    123.35 o 
   6   1  -6     3392.90     3707.88     95.69 o 
   7   1  -6     4616.14     4649.02    118.91 o 
   8   1  -6     1545.63     1488.15     54.73 o 
   9   1  -6     8179.06     8210.22    179.87 o 
  10   1  -6      158.51      193.66     43.15 o 
  11   1  -6      578.59      596.28     64.27 o 
  12   1  -6     1135.72     1157.47    120.96 o 
  13   1  -6      723.46      792.17     77.04 o 
  14   1  -6      305.18      412.29     63.71 o 
  15   1  -6      120.30      127.11     45.55 o 
  16   1  -6     1345.41     1206.76    113.38 o 
  17   1  -6       76.87       87.12     50.72 o 
  18   1  -6     1546.85     1495.47    116.27 o 
  19   1  -6      768.85      792.04     93.39 o 
  20   1  -6      956.71      891.38    132.58 o 
  21   1  -6      757.30      709.93     96.28 o 
  22   1  -6     1356.30     1367.60    128.56 o 
  23   1  -6      170.62      254.76     76.65 o 
  24   1  -6       81.22      109.47     44.51 o 
  25   1  -6       38.68       15.60     44.03 o 
  26   1  -6       50.96       52.41     57.97 o 
  27   1  -6       48.47       26.85     59.23 o 
  28   1  -6       43.78       -9.40     75.28 o 
   0   2  -6        5.85       33.36     28.31 o 
   1   2  -6     3148.92     3432.35    152.40 o 
   2   2  -6      238.72      205.09     36.19 o 
   3   2  -6      241.31      299.93     26.26 o 
   4   2  -6     3096.72     3240.82     91.81 o 
   5   2  -6     2349.62     2439.55     87.04 o 
   6   2  -6      109.47      100.13     18.37 o 
   7   2  -6     2649.21     2788.05     85.50 o 
   8   2  -6     1705.20     1828.15     62.39 o 
   9   2  -6      466.79      428.16     43.35 o 
  10   2  -6      625.86      651.19     67.63 o 
  11   2  -6     1316.12     1285.31     72.35 o 
  12   2  -6       43.95       30.24     59.14 o 
  13   2  -6     1423.29     1200.37    132.51 o 
  14   2  -6       60.99       17.41     28.87 o 
  15   2  -6     1644.24     1484.67    157.91 o 
  16   2  -6      722.38      426.77    212.53 o 
  17   2  -6     4764.97     4635.32    300.06 o 
  18   2  -6      895.79      867.28     92.42 o 
  19   2  -6      157.65      290.98     66.97 o 
  20   2  -6       14.01       60.32     53.64 o 
  21   2  -6     2390.57     2402.09    157.71 o 
  22   2  -6      934.63      885.10    109.48 o 
  23   2  -6     1240.48     1176.38     97.15 o 
  24   2  -6       84.75       29.64     56.03 o 
  25   2  -6      277.01      248.48     61.10 o 
  26   2  -6      135.86      -15.80     60.06 o 
  27   2  -6      193.40      207.26     70.31 o 
  28   2  -6      104.99       69.42     62.52 o 
   0   3  -6    18356.80    19404.28    518.73 o 
   1   3  -6      572.78      626.67     36.68 o 
   2   3  -6      384.54      398.89     27.34 o 
   3   3  -6     3910.77     3822.76     85.06 o 
   4   3  -6     6784.57     7531.94    164.41 o 
   5   3  -6      323.20      232.27     17.69 o 
   6   3  -6     4450.08     4661.31     95.01 o 
   7   3  -6     1009.65      931.49     30.93 o 
   8   3  -6     3699.59     3867.49     81.22 o 
   9   3  -6      692.61      659.06     45.35 o 
  10   3  -6      376.70      378.47     37.92 o 
  11   3  -6     2608.65     2556.36    111.80 o 
  12   3  -6      802.30      793.88     75.17 o 
  13   3  -6     3217.79     3102.50    214.37 o 
  14   3  -6      121.21       93.55    102.29 o 
  15   3  -6     2501.79     2541.27    140.62 o 
  16   3  -6     1132.22      984.59     92.12 o 
  17   3  -6       43.99       43.71     47.26 o 
  18   3  -6      488.79      306.18     66.21 o 
  19   3  -6     1724.19     1571.03    120.26 o 
  20   3  -6       57.96       25.65     47.66 o 
  21   3  -6      265.89       98.59     56.91 o 
  22   3  -6        5.30       17.00     48.26 o 
  23   3  -6      248.79       84.83    109.30 o 
  24   3  -6      471.35      507.92    127.99 o 
  25   3  -6      144.58      155.98     57.23 o 
  26   3  -6      489.20      545.28     92.21 o 
  27   3  -6      238.60      202.68     63.14 o 
  28   3  -6      122.99      138.19     60.26 o 
   0   4  -6      726.24      798.47     54.85 o 
   1   4  -6      367.03      334.38     30.21 o 
   2   4  -6     3506.86     3846.84     86.92 o 
   3   4  -6      951.99     1027.40     38.92 o 
   4   4  -6       10.54        1.55     11.42 o 
   5   4  -6      233.54      241.35     18.44 o 
   6   4  -6      259.31      258.23     18.59 o 
   7   4  -6     1436.66     1630.67     47.72 o 
   8   4  -6      981.11     1021.51     38.65 o 
   9   4  -6      873.62      840.65     31.92 o 
  10   4  -6     1002.66      995.36     91.00 o 
  11   4  -6      506.16      517.60     44.90 o 
  12   4  -6      237.85      268.62     46.62 o 
  13   4  -6     2489.30     2296.46    125.73 o 
  14   4  -6     2175.55     1904.70    116.84 o 
  15   4  -6     3580.05     3244.88    227.53 o 
  16   4  -6     1842.67     1735.63    119.52 o 
  17   4  -6       34.54        9.49     49.27 o 
  18   4  -6      497.28      511.87     80.15 o 
  19   4  -6      602.33      613.88    158.14 o 
  20   4  -6      698.76      656.64     92.53 o 
  21   4  -6      523.64      477.44     91.50 o 
  22   4  -6       53.26       76.77     47.34 o 
  23   4  -6      523.67      585.35     76.77 o 
  24   4  -6      684.16      700.16     83.31 o 
  25   4  -6       84.78      156.04     47.73 o 
  26   4  -6       40.15       23.78     78.86 o 
  27   4  -6      127.45      126.69     70.22 o 
  28   4  -6      467.94      528.53    111.12 o 
   0   5  -6     1044.10     1394.57     90.43 o 
   1   5  -6     5198.18     5702.29    130.86 o 
   2   5  -6      667.74      681.13     48.59 o 
   3   5  -6     4198.81     4288.35     88.95 o 
   4   5  -6     5249.53     5233.43     94.18 o 
   5   5  -6      963.30      938.32     34.95 o 
   6   5  -6      427.59      494.26     34.92 o 
   7   5  -6     1529.08     1562.19     43.94 o 
   8   5  -6     1192.32     1052.92     35.94 o 
   9   5  -6      385.27      376.04     23.26 o 
  10   5  -6      967.21      941.39     50.10 o 
  11   5  -6        0.13       18.33     22.61 o 
  12   5  -6     6817.68     6594.50    166.50 o 
  13   5  -6     2380.13     2499.87    106.75 o 
  14   5  -6     1268.82     1165.58     78.96 o 
  15   5  -6      112.44       34.00     35.97 o 
  16   5  -6     3974.46     3877.48    148.15 o 
  17   5  -6      769.39      755.41     70.91 o 
  18   5  -6      738.09      606.15     68.25 o 
  19   5  -6      206.72      190.07     49.12 o 
  20   5  -6       63.90      113.20     48.94 o 
  21   5  -6       44.17       54.72     45.65 o 
  22   5  -6     1062.76     1012.23     78.54 o 
  23   5  -6      177.07       89.07     52.91 o 
  24   5  -6      144.82       64.06     99.27 o 
  25   5  -6       48.43       -3.14     41.52 o 
  26   5  -6     1228.47     1154.87    101.20 o 
  27   5  -6      431.40      495.28     78.08 o 
   0   6  -6      404.48      422.96     66.94 o 
   1   6  -6     2149.61     2134.71     62.23 o 
   2   6  -6      402.44      436.76     29.14 o 
   3   6  -6      966.15     1054.72     39.55 o 
   4   6  -6      130.49      159.29     18.05 o 
   5   6  -6      734.71      822.93     31.13 o 
   6   6  -6      558.06      621.30     27.93 o 
   7   6  -6     2100.86     2307.45     54.96 o 
   8   6  -6     3716.61     3894.77     78.10 o 
   9   6  -6      704.98      679.62     31.00 o 
  10   6  -6      137.30      106.74     18.72 o 
  11   6  -6      257.57      236.00     28.27 o 
  12   6  -6     1577.03     1572.77     97.82 o 
  13   6  -6      857.20      731.31     89.79 o 
  14   6  -6     3554.67     3563.00    135.63 o 
  15   6  -6      155.21      194.51     47.24 o 
  16   6  -6      229.29      179.30     46.41 o 
  17   6  -6      599.16      572.75     85.55 o 
  18   6  -6      607.20      599.52    102.11 o 
  19   6  -6      104.35      145.22     48.14 o 
  20   6  -6       10.14       -9.63     41.94 o 
  21   6  -6      758.16      611.01     65.04 o 
  22   6  -6      556.81      671.35    120.01 o 
  23   6  -6      426.70      406.94     69.57 o 
  24   6  -6      439.09      447.38     74.71 o 
  25   6  -6      215.45      153.79     48.06 o 
  26   6  -6      134.18      160.57    117.59 o 
  27   6  -6      896.64     1032.96    100.20 o 
   0   7  -6      164.30      198.48     38.87 o 
   1   7  -6      542.52      539.65     33.11 o 
   2   7  -6       28.23       24.62     15.98 o 
   3   7  -6       31.60       49.67     14.65 o 
   4   7  -6      900.65      987.38     35.42 o 
   5   7  -6     4234.87     4008.96     80.14 o 
   6   7  -6     1036.32     1078.52     37.62 o 
   7   7  -6     6381.71     6262.42    112.95 o 
   8   7  -6      652.46      728.82     51.06 o 
   9   7  -6       73.55       79.93     17.01 o 
  10   7  -6      114.46      116.04     19.36 o 
  11   7  -6     1425.90     1416.77     45.65 o 
  12   7  -6      722.69      750.46     40.09 o 
  13   7  -6       64.51       85.88     40.49 o 
  14   7  -6     2578.78     2441.65    151.97 o 
  15   7  -6     1937.24     2184.82    104.86 o 
  16   7  -6      505.54      505.22     60.29 o 
  17   7  -6     1164.66     1104.31     82.61 o 
  18   7  -6      292.39      339.23     58.10 o 
  19   7  -6      749.06      789.06     78.31 o 
  20   7  -6      321.03      362.37     52.84 o 
  21   7  -6      183.51      182.40     53.98 o 
  22   7  -6       80.27       47.35     47.65 o 
  23   7  -6      660.40      744.53     86.64 o 
  24   7  -6      142.96      240.62     53.51 o 
  25   7  -6      466.15      408.48     56.69 o 
  26   7  -6      192.79      149.98     51.56 o 
  27   7  -6      185.07      267.73     67.13 o 
   0   8  -6       27.13       22.49     22.88 o 
   1   8  -6      845.53      880.34     41.77 o 
   2   8  -6      177.92      153.02     21.74 o 
   3   8  -6      737.85      819.05     33.97 o 
   4   8  -6       74.94       75.69     16.95 o 
   5   8  -6     1175.60     1256.26     41.53 o 
   6   8  -6      591.60      659.12     30.91 o 
   7   8  -6     2142.56     2244.47     57.75 o 
   8   8  -6      934.95     1074.60     39.33 o 
   9   8  -6     2010.71     1971.67     54.28 o 
  10   8  -6     1624.44     1589.72     48.75 o 
  11   8  -6      298.23      295.63     33.07 o 
  12   8  -6        7.45        3.00     18.18 o 
  13   8  -6      907.23      880.99     58.51 o 
  14   8  -6      276.95      255.91     41.07 o 
  15   8  -6     1640.20     1540.39     88.79 o 
  16   8  -6      277.95      233.29     38.62 o 
  17   8  -6      113.33       43.53     30.65 o 
  18   8  -6       60.25       25.74     35.04 o 
  19   8  -6      395.46      426.44     52.44 o 
  20   8  -6     1200.50     1330.64     83.62 o 
  21   8  -6       52.76       59.40     40.63 o 
  22   8  -6      122.90      141.63     47.44 o 
  23   8  -6       62.16       46.49     42.07 o 
  24   8  -6      181.26      279.24     54.88 o 
  25   8  -6     1088.96     1158.71     78.29 o 
  26   8  -6      192.29      307.35     75.33 o 
   0   9  -6     3818.02     3666.61    121.90 o 
   1   9  -6     3599.48     3761.44     87.32 o 
   2   9  -6       56.57       19.80     17.63 o 
   3   9  -6      618.08      584.38     30.53 o 
   4   9  -6     2293.51     2248.93     57.71 o 
   5   9  -6      678.74      730.58     40.57 o 
   6   9  -6      390.65      388.93     27.04 o 
   7   9  -6      621.06      639.43     32.72 o 
   8   9  -6     5352.88     5381.46    104.68 o 
   9   9  -6     1006.91      972.42     39.46 o 
  10   9  -6      117.39      119.46     21.75 o 
  11   9  -6      705.73      701.23     35.83 o 
  12   9  -6     1009.39      982.95     41.41 o 
  13   9  -6       67.56       74.05     38.78 o 
  14   9  -6     1405.91     1430.77     74.63 o 
  15   9  -6      602.41      588.62     54.31 o 
  16   9  -6      750.47      722.58     68.89 o 
  17   9  -6      404.61      385.51     50.31 o 
  18   9  -6      119.05      106.67     34.37 o 
  19   9  -6      192.27      162.52     44.92 o 
  20   9  -6      643.48      732.00     68.89 o 
  21   9  -6      237.74      242.27     51.75 o 
  22   9  -6      213.59      240.05     52.44 o 
  23   9  -6       18.51       -0.77     40.16 o 
  24   9  -6        8.80       46.59     44.41 o 
  25   9  -6      404.19      541.53     62.77 o 
  26   9  -6       19.97       21.66     54.34 o 
   0  10  -6      224.09      202.21     31.50 o 
   1  10  -6       51.22       -0.79     16.66 o 
   2  10  -6       80.11       80.39     18.23 o 
   3  10  -6      376.42      404.92     27.77 o 
   4  10  -6       11.60       31.12     17.18 o 
   5  10  -6     2278.69     2205.67     58.75 o 
   6  10  -6      216.46      256.47     24.37 o 
   7  10  -6      425.77      427.86     34.98 o 
   8  10  -6       31.03       45.63     18.97 o 
   9  10  -6     1901.94     1796.56     54.56 o 
  10  10  -6      230.61      169.64     24.50 o 
  11  10  -6     1014.27      981.00     42.08 o 
  12  10  -6      123.54      148.39     24.84 o 
  13  10  -6      413.06      378.74     43.18 o 
  14  10  -6      902.42      826.66     74.12 o 
  15  10  -6      425.09      368.38     58.12 o 
  16  10  -6      351.74      160.00    128.48 o 
  17  10  -6      228.07      200.17     44.63 o 
  18  10  -6      228.26      189.99     55.67 o 
  19  10  -6       30.31       18.78     36.89 o 
  20  10  -6      244.53      197.68     48.62 o 
  21  10  -6      113.13      108.42     45.49 o 
  22  10  -6      589.38      735.02     73.47 o 
  23  10  -6       42.56       81.19     45.39 o 
  24  10  -6      674.02      586.34     63.61 o 
  25  10  -6      307.91      157.88     60.95 o 
   0  11  -6     2305.13     2178.86     81.98 o 
   1  11  -6      112.94       79.47     19.82 o 
   2  11  -6     1322.23     1290.32     42.74 o 
   3  11  -6     4977.28     4890.54     99.17 o 
   4  11  -6     6026.33     5871.83    113.23 o 
   5  11  -6      532.35      459.33     35.02 o 
   6  11  -6     1138.53     1008.78     46.61 o 
   7  11  -6     7016.15     6623.34    136.80 o 
   8  11  -6      630.24      575.09     53.84 o 
   9  11  -6      478.41      521.92     37.72 o 
  10  11  -6     1202.98     1206.93     57.59 o 
  11  11  -6      190.32      263.88     31.87 o 
  12  11  -6      128.50      119.78     26.41 o 
  13  11  -6      349.64      333.81     42.70 o 
  14  11  -6      216.91      162.05     76.06 o 
  15  11  -6       67.16       84.70     35.94 o 
  16  11  -6      259.82      223.20     59.97 o 
  17  11  -6      154.40       92.12     40.73 o 
  18  11  -6     1581.35     1362.52     90.27 o 
  19  11  -6      240.01      203.10     70.50 o 
  20  11  -6      243.32      177.60     46.67 o 
  21  11  -6       23.35       60.96     41.92 o 
  22  11  -6       94.42      101.85     48.02 o 
  23  11  -6      587.70      480.34     66.64 o 
  24  11  -6        8.94       17.71     48.35 o 
   0  12  -6      306.57      317.76     39.38 o 
   1  12  -6     1068.19     1183.14     44.55 o 
   2  12  -6     1097.90     1090.15     42.98 o 
   3  12  -6     2512.00     2471.47     63.64 o 
   4  12  -6      395.91      457.07     36.60 o 
   5  12  -6      762.27      822.47     52.10 o 
   6  12  -6      490.07      532.27     45.43 o 
   7  12  -6     1975.33     2008.11     67.17 o 
   8  12  -6      301.52      264.57     31.91 o 
   9  12  -6      229.49      212.45     30.79 o 
  10  12  -6        6.34       30.14     23.16 o 
  11  12  -6       91.75       92.22     28.49 o 
  12  12  -6      402.47      342.58     34.89 o 
  13  12  -6      273.44      278.34     37.34 o 
  14  12  -6       41.83       57.74     40.42 o 
  15  12  -6      174.11      110.87     36.28 o 
  16  12  -6       62.55       60.67     33.50 o 
  17  12  -6      864.58      889.91     70.38 o 
  18  12  -6       58.90       46.34     39.37 o 
  19  12  -6       37.69      -21.46     35.27 o 
  20  12  -6       54.61       45.10     42.56 o 
  21  12  -6      433.13      525.07     66.78 o 
  22  12  -6      195.57      172.13     62.52 o 
  23  12  -6      181.81      200.67     56.72 o 
  24  12  -6      173.47      179.16     79.19 o 
   0  13  -6     4961.99     4793.81    138.13 o 
   1  13  -6     5894.40     6012.62    114.18 o 
   2  13  -6       79.16       50.45     21.95 o 
   3  13  -6     3980.08     4002.71    121.26 o 
   4  13  -6     4443.95     4423.92     99.93 o 
   5  13  -6      240.81      231.70     32.36 o 
   6  13  -6      213.43      205.80     30.68 o 
   7  13  -6       47.32       53.96     25.37 o 
   8  13  -6      877.38      987.59     50.92 o 
   9  13  -6      574.41      610.97     42.07 o 
  10  13  -6     3260.29     3408.15     93.23 o 
  11  13  -6      979.94      913.20     45.81 o 
  12  13  -6      379.49      393.01     40.64 o 
  13  13  -6      132.64       71.78     30.02 o 
  14  13  -6      304.66      393.21     51.32 o 
  15  13  -6      152.58      144.16     49.45 o 
  16  13  -6       16.09      -45.98     30.66 o 
  17  13  -6      501.92      387.70     54.50 o 
  18  13  -6      125.01      132.09     43.35 o 
  19  13  -6      178.22      167.37     47.53 o 
  20  13  -6      383.38      398.16     61.97 o 
  21  13  -6       83.68       -5.42     43.16 o 
  22  13  -6      130.10      142.07     52.26 o 
  23  13  -6      703.52      827.59     81.47 o 
   0  14  -6      137.79      125.98     34.19 o 
   1  14  -6     1195.35     1418.23     51.61 o 
   2  14  -6      467.71      532.30     38.42 o 
   3  14  -6     1056.21     1125.80     47.12 o 
   4  14  -6       84.13       64.23     22.96 o 
   5  14  -6      109.18      124.56     27.31 o 
   6  14  -6       73.24      112.29     27.58 o 
   7  14  -6      513.25      531.38     55.30 o 
   8  14  -6      641.41      690.44     46.32 o 
   9  14  -6      111.29      149.80     30.68 o 
  10  14  -6      437.31      571.28     39.14 o 
  11  14  -6      296.54      310.71     33.12 o 
  12  14  -6      174.94      140.01     29.85 o 
  13  14  -6      462.53      480.49     62.16 o 
  14  14  -6      254.32      393.25     51.97 o 
  15  14  -6      225.42      194.48     68.16 o 
  16  14  -6      122.13       95.58     76.79 o 
  17  14  -6      296.95      182.10     46.95 o 
  18  14  -6      430.51      445.37     75.45 o 
  19  14  -6      190.99      203.42     50.84 o 
  20  14  -6      157.24      148.23     50.40 o 
  21  14  -6      226.20      305.62     61.74 o 
  22  14  -6      187.42      212.76     57.07 o 
   0  15  -6     8621.00     8107.20    206.56 o 
   1  15  -6     4956.20     5036.74    123.59 o 
   2  15  -6     1054.68     1126.24     52.23 o 
   3  15  -6     1739.03     1744.15     69.72 o 
   4  15  -6     1941.72     1958.56     66.98 o 
   5  15  -6      321.07      352.01     35.15 o 
   6  15  -6     1147.99     1205.63     54.71 o 
   7  15  -6      404.54      394.22     37.58 o 
   8  15  -6      355.53      395.52     40.13 o 
   9  15  -6      636.29      608.60     48.86 o 
  10  15  -6      567.43      563.94     45.23 o 
  11  15  -6     1237.37     1280.83     62.02 o 
  12  15  -6      246.64      165.83     36.86 o 
  13  15  -6      116.38      153.66     40.32 o 
  14  15  -6       61.05      136.10     50.16 o 
  15  15  -6       87.55       60.67     42.36 o 
  16  15  -6      117.44       44.73     47.78 o 
  17  15  -6      160.53      169.40     57.40 o 
  18  15  -6      235.54      312.49     67.38 o 
  19  15  -6      808.35     1023.00    106.97 o 
  20  15  -6       55.53        4.83     44.71 o 
  21  15  -6       56.13       64.97     48.40 o 
   0  16  -6      917.25      957.13     79.43 o 
   1  16  -6      149.69      134.47     33.92 o 
   2  16  -6       72.69       70.62     30.64 o 
   3  16  -6       46.12       27.04     27.66 o 
   4  16  -6      119.90      102.13     27.65 o 
   5  16  -6      316.64      364.49     37.22 o 
   6  16  -6       62.61       67.25     27.68 o 
   7  16  -6       38.18       63.38     28.69 o 
   8  16  -6       25.13       59.42     27.40 o 
   9  16  -6      130.33      171.01     32.65 o 
  10  16  -6      526.16      428.63     43.35 o 
  11  16  -6      457.25      421.55     43.65 o 
  12  16  -6       27.63       25.45     32.32 o 
  13  16  -6      164.20      170.82     44.23 o 
  14  16  -6        1.35       11.33     45.12 o 
  15  16  -6       61.25      -13.08     40.47 o 
  16  16  -6       49.62      -25.91     45.02 o 
  17  16  -6     1127.73     1294.86    146.55 o 
  18  16  -6       31.52       14.20     52.86 o 
  19  16  -6       71.46      110.73     62.00 o 
  20  16  -6       99.10       81.13     63.44 o 
   0  17  -6     3634.93     3695.80    150.11 o 
   1  17  -6     2978.80     2958.36     94.77 o 
   2  17  -6      380.65      414.35     45.83 o 
   3  17  -6     3451.62     3590.90    104.73 o 
   4  17  -6       85.14       87.87     31.65 o 
   5  17  -6      112.30       77.78     31.57 o 
   6  17  -6      308.48      274.47     40.56 o 
   7  17  -6       21.24       40.71     30.15 o 
   8  17  -6      395.49      526.57     48.70 o 
   9  17  -6        0.93      -39.61     26.41 o 
  10  17  -6      378.69      475.58     46.78 o 
  11  17  -6       72.94       72.83     31.00 o 
  12  17  -6       75.58       63.58     33.20 o 
  13  17  -6      275.97      201.90     59.69 o 
  14  17  -6      127.48        7.03     49.59 o 
  15  17  -6      133.32      103.23     57.61 o 
  16  17  -6      434.14      434.65     76.07 o 
  17  17  -6      241.09      279.75     68.21 o 
  18  17  -6      282.31      265.06     73.74 o 
   0  18  -6      226.34      291.04     59.94 o 
   1  18  -6      220.91      234.73     39.40 o 
   2  18  -6      127.23      117.15     40.52 o 
   3  18  -6       17.41       54.67     31.76 o 
   4  18  -6      150.74      218.72     56.67 o 
   5  18  -6       90.46      124.11     35.40 o 
   6  18  -6       33.47       26.35     31.55 o 
   7  18  -6      111.49       99.78     35.62 o 
   8  18  -6      409.53      320.28     44.86 o 
   9  18  -6      256.10      295.88     43.74 o 
  10  18  -6      243.79      269.00     41.87 o 
  11  18  -6       97.14       -0.40     35.01 o 
  12  18  -6       74.64       21.96     43.17 o 
  13  18  -6       30.41       56.91     51.99 o 
  14  18  -6      170.82      147.14     61.41 o 
  15  18  -6        7.21        9.20     45.23 o 
  16  18  -6       35.98      -77.81     55.88 o 
  17  18  -6      219.61      144.85     78.75 o 
   0  19  -6     2697.80     2629.35    136.95 o 
   1  19  -6      302.96      235.81     40.68 o 
   2  19  -6      491.73      553.29     52.22 o 
   3  19  -6     1529.64     1693.03     88.85 o 
   4  19  -6     1811.88     1800.28     80.54 o 
   5  19  -6      239.51      212.73     41.67 o 
   6  19  -6      101.07       78.71     36.03 o 
   7  19  -6       31.09       57.57     34.25 o 
   8  19  -6       11.05       64.28     36.09 o 
   9  19  -6      302.07      356.31     47.67 o 
  10  19  -6      234.71      206.56     58.03 o 
  11  19  -6       67.12       65.73     40.69 o 
  12  19  -6        7.74       61.43     48.04 o 
  13  19  -6      301.88      361.62     72.34 o 
  14  19  -6       83.45       79.05     59.03 o 
  15  19  -6      393.70      266.76    165.16 o 
   0  20  -6      165.34      161.84     57.70 o 
   1  20  -6      307.84      451.90     51.24 o 
   2  20  -6       49.05       80.78     36.06 o 
   3  20  -6      197.74      156.94     39.97 o 
   4  20  -6      333.85      368.47     48.29 o 
   5  20  -6      237.61      232.14     43.38 o 
   6  20  -6      252.30      218.36     44.03 o 
   7  20  -6       67.63       19.79     36.42 o 
   8  20  -6      165.34      187.39     43.77 o 
   9  20  -6      214.19      288.28     65.20 o 
  10  20  -6        9.31      -17.27     38.31 o 
  11  20  -6       78.56       88.86     42.30 o 
  12  20  -6       83.17       67.43     48.86 o 
  13  20  -6      215.56      335.44     75.35 o 
   0  21  -6      311.90      290.75     66.79 o 
   1  21  -6        8.48       40.31     36.93 o 
   2  21  -6      139.87      143.32     42.73 o 
   3  21  -6      396.69      441.73     52.87 o 
   4  21  -6      278.36      253.73     47.82 o 
   5  21  -6      282.44      344.98     50.76 o 
   6  21  -6      294.50      325.08     50.96 o 
   7  21  -6      521.10      610.05     60.42 o 
   8  21  -6       45.99       56.92     39.25 o 
   9  21  -6       22.23       20.10     42.40 o 
  10  21  -6       52.36       22.78     44.45 o 
  11  21  -6      566.63      664.57     75.17 o 
   0  22  -6       34.95       57.40     57.01 o 
   1  22  -6      191.83      130.10     43.32 o 
   2  22  -6       29.07       99.60     42.43 o 
   3  22  -6      175.95      226.70     47.47 o 
   4  22  -6      376.39      374.81     53.82 o 
   5  22  -6      113.11       89.95     41.73 o 
   6  22  -6      349.75      368.64     55.71 o 
   7  22  -6       17.47       15.89     40.98 o 
   4   0  -5     3854.16     3901.97     98.67 o 
   6   0  -5      964.38     1016.88    119.27 o 
   8   0  -5     5196.79     5404.25    175.26 o 
  10   0  -5     3771.81     3820.54    223.70 o 
  12   0  -5     2023.73     2137.11    161.12 o 
  14   0  -5       49.17       71.92     51.26 o 
  16   0  -5     1378.22     1437.39    149.64 o 
  18   0  -5      595.90      473.72    105.12 o 
  20   0  -5     1569.92     1497.98    172.75 o 
  22   0  -5      144.02       86.32     84.54 o 
  24   0  -5     2654.88     2949.60    231.66 o 
  26   0  -5       83.86      133.73     83.09 o 
  28   0  -5      273.68      240.99    104.20 o 
   2   1  -5      175.49      239.00     29.99 o 
   3   1  -5      720.09      840.89     32.64 o 
   4   1  -5     1788.88     1822.92     50.25 o 
   5   1  -5     1338.71     1205.77     64.08 o 
   6   1  -5     7112.86     7289.13    181.30 o 
   7   1  -5     7048.19     7198.48    157.32 o 
   8   1  -5     2069.51     2058.78     57.55 o 
   9   1  -5     3903.05     4120.97    121.90 o 
  10   1  -5     9522.91     9834.96    326.79 o 
  11   1  -5       80.58       89.03     36.41 o 
  12   1  -5     3056.71     2892.93    137.40 o 
  13   1  -5      705.27      601.62     65.18 o 
  14   1  -5     3928.88     3796.46    339.46 o 
  15   1  -5      932.59      999.23     86.23 o 
  16   1  -5     1352.13     1551.93    213.45 o 
  17   1  -5      101.13      109.88     47.74 o 
  18   1  -5     1498.36     1352.90    109.48 o 
  19   1  -5      807.66      823.13    160.05 o 
  20   1  -5     1300.81     1287.57    140.85 o 
  21   1  -5     1561.75     1298.76    120.67 o 
  22   1  -5       56.87       48.43     44.39 o 
  23   1  -5      689.91      668.77     75.65 o 
  24   1  -5      476.04      463.02    185.07 o 
  25   1  -5      196.08       77.59     56.84 o 
  26   1  -5       76.95       54.26     52.42 o 
  27   1  -5       68.23      187.95     68.45 o 
  28   1  -5      103.18       50.38     60.84 o 
  29   1  -5      121.59      174.36     74.54 o 
   1   2  -5     5700.47     5888.64    173.93 o 
   2   2  -5     1257.92     1354.70     57.09 o 
   3   2  -5      151.75      150.52     17.15 o 
   4   2  -5     4179.69     4339.76    155.09 o 
   5   2  -5     8551.45     8488.60    197.87 o 
   6   2  -5     1654.50     1730.81     57.27 o 
   7   2  -5     2079.60     2077.13     80.19 o 
   8   2  -5       42.88       89.93     32.05 o 
   9   2  -5     6800.87     7224.45    232.67 o 
  10   2  -5     3801.80     4121.45    150.02 o 
  11   2  -5     6597.61     6394.95    336.62 o 
  12   2  -5     1680.37     1795.74    149.34 o 
  13   2  -5     5131.12     4997.96    288.58 o 
  14   2  -5      487.46      462.25     93.18 o 
  15   2  -5     2241.67     1733.16    164.03 o 
  16   2  -5      331.26      283.77     95.71 o 
  17   2  -5     1417.70     1124.93    241.22 o 
  18   2  -5      598.53      644.12     81.68 o 
  19   2  -5      572.34      523.82     81.12 o 
  20   2  -5      141.43      201.32     61.81 o 
  21   2  -5     1970.41     1976.91    144.18 o 
  22   2  -5     1058.80     1148.65     91.62 o 
  23   2  -5      426.80      450.66     64.64 o 
  24   2  -5      610.30      497.62     82.09 o 
  25   2  -5      214.83      345.70     74.90 o 
  26   2  -5      206.67      191.10     71.07 o 
  27   2  -5      165.05      243.03     74.27 o 
  28   2  -5       19.09       46.89     94.48 o 
   1   3  -5     4250.39     5046.36    125.90 o 
   2   3  -5     3711.05     3875.58     91.50 o 
   3   3  -5     1126.53     1356.82     40.74 o 
   4   3  -5     8672.56     9571.17    174.85 o 
   5   3  -5    12447.99    12560.71    224.34 o 
   6   3  -5     2709.93     2945.60     64.56 o 
   7   3  -5       38.89       33.44     11.21 o 
   8   3  -5     1272.52     1454.03     63.33 o 
   9   3  -5     3927.17     4045.45    124.71 o 
  10   3  -5     1837.45     1833.49     74.64 o 
  11   3  -5     1960.28     2003.94    109.00 o 
  12   3  -5     2293.96     2075.21    188.59 o 
  13   3  -5      585.98      581.38     69.24 o 
  14   3  -5      605.07      594.99     67.74 o 
  15   3  -5     1185.66     1185.79    136.79 o 
  16   3  -5     1683.52     1600.52    137.79 o 
  17   3  -5     1267.07     1121.55    119.65 o 
  18   3  -5      221.69      127.35     54.03 o 
  19   3  -5      229.84      327.32     66.79 o 
  20   3  -5      270.22      216.58     90.74 o 
  21   3  -5      624.92      578.23    135.21 o 
  22   3  -5      463.46      437.04     83.55 o 
  23   3  -5      272.90      308.40     60.43 o 
  24   3  -5      583.33      560.78     85.00 o 
  25   3  -5       16.14       83.48     56.86 o 
  26   3  -5       67.58       40.35     53.39 o 
  27   3  -5       17.79       48.26     49.65 o 
  28   3  -5      250.78      254.06     63.79 o 
   1   4  -5     3720.61     3911.44     93.43 o 
   2   4  -5     1257.65     1233.95     40.12 o 
   3   4  -5     2854.11     2694.07     60.07 o 
   4   4  -5      484.62      527.16     33.10 o 
   5   4  -5     8833.22     9138.32    154.26 o 
   6   4  -5     1906.99     2039.88     48.02 o 
   7   4  -5      452.31      408.62     21.33 o 
   8   4  -5      157.05      231.09     28.97 o 
   9   4  -5     3430.27     3480.43     92.41 o 
  10   4  -5      105.57      103.48     26.65 o 
  11   4  -5      418.98      409.91     39.30 o 
  12   4  -5     1713.89     1589.98    186.52 o 
  13   4  -5     1634.78     1809.55    106.91 o 
  14   4  -5     2878.70     3023.62    148.63 o 
  15   4  -5     2210.69     2256.55    127.83 o 
  16   4  -5     1271.92     1368.70    103.79 o 
  17   4  -5     1568.09     1322.35    162.73 o 
  18   4  -5       93.96      151.55     53.80 o 
  19   4  -5     2590.87     2627.40    154.46 o 
  20   4  -5      153.51      206.67     53.86 o 
  21   4  -5       21.03       76.60     53.32 o 
  22   4  -5       16.02      -17.25     42.19 o 
  23   4  -5     1589.00     1619.80     92.02 o 
  24   4  -5      870.47     1093.42     90.63 o 
  25   4  -5       14.21       26.36     52.77 o 
  26   4  -5      395.37      508.52    122.43 o 
  27   4  -5       42.52       85.94     51.09 o 
  28   4  -5      383.11      436.37     78.16 o 
   1   5  -5     3502.21     3387.01     86.04 o 
   2   5  -5    10871.53    11242.74    205.66 o 
   3   5  -5      408.17      444.95     21.74 o 
   4   5  -5     2351.37     2679.31     57.52 o 
   5   5  -5     1711.21     1831.64     44.01 o 
   6   5  -5     4124.47     4396.03     85.90 o 
   7   5  -5     2131.09     2281.20     54.34 o 
   8   5  -5     3619.38     3536.76     74.13 o 
   9   5  -5      329.28      355.95     22.73 o 
  10   5  -5     2398.28     2627.49     71.58 o 
  11   5  -5       75.61       91.71     24.81 o 
  12   5  -5     1771.32     1749.03     82.47 o 
  13   5  -5     1044.34     1033.25     67.58 o 
  14   5  -5     3171.10     3276.98    125.00 o 
  15   5  -5      673.19      593.30     58.77 o 
  16   5  -5      297.41      287.53     50.18 o 
  17   5  -5     2004.86     2015.96    102.40 o 
  18   5  -5     4067.28     3595.15    143.40 o 
  19   5  -5       74.72       66.41     42.37 o 
  20   5  -5      245.85      186.15     44.07 o 
  21   5  -5      477.63      432.35     65.58 o 
  22   5  -5      345.48      434.98     66.43 o 
  23   5  -5     1153.14     1259.74     83.73 o 
  24   5  -5      126.65      116.97     48.77 o 
  25   5  -5      138.62      173.10     52.38 o 
  26   5  -5      648.46      611.84     78.06 o 
  27   5  -5      117.75       72.94     74.70 o 
  28   5  -5      594.04      656.12     85.93 o 
   1   6  -5     6014.12     6145.95    125.72 o 
   2   6  -5     2420.50     2581.03     67.15 o 
   3   6  -5    18683.39    19349.16    287.77 o 
   4   6  -5     4844.78     4949.67     89.89 o 
   5   6  -5      426.19      479.97     23.85 o 
   6   6  -5     3486.61     3423.39     68.96 o 
   7   6  -5     2520.21     2681.58     58.59 o 
   8   6  -5       73.07       58.67     14.41 o 
   9   6  -5      390.36      373.79     22.89 o 
  10   6  -5     1005.62      956.78     36.59 o 
  11   6  -5      432.72      459.32     32.75 o 
  12   6  -5     1950.39     1873.62    152.30 o 
  13   6  -5     1757.91     1807.78    100.43 o 
  14   6  -5      322.27      334.30     47.07 o 
  15   6  -5     1041.51     1021.59     72.03 o 
  16   6  -5     1929.46     1803.89     96.68 o 
  17   6  -5      737.86      819.05     83.38 o 
  18   6  -5      128.47      260.83     52.17 o 
  19   6  -5      128.35      112.83     37.93 o 
  20   6  -5     1394.01     1305.00     91.40 o 
  21   6  -5      835.30      714.70     84.79 o 
  22   6  -5      723.79      751.43     79.25 o 
  23   6  -5      381.32      450.49     80.85 o 
  24   6  -5       62.12      152.78     51.65 o 
  25   6  -5      332.11      347.22     65.46 o 
  26   6  -5      370.61      423.02     71.52 o 
  27   6  -5     1040.24     1030.48     96.73 o 
  28   6  -5       37.08       58.40     56.50 o 
   1   7  -5    20554.54    21628.26    376.49 o 
   2   7  -5      481.64      485.44     27.43 o 
   3   7  -5       49.11       71.56     14.60 o 
   4   7  -5     2386.38     2518.06     57.05 o 
   5   7  -5     2555.25     2636.14     58.83 o 
   6   7  -5     4251.64     4427.25     84.87 o 
   7   7  -5      215.25      238.76     20.17 o 
   8   7  -5       82.83      109.80     17.22 o 
   9   7  -5     3770.42     3931.13     79.69 o 
  10   7  -5      496.24      514.81     29.66 o 
  11   7  -5     1281.28     1221.60     51.51 o 
  12   7  -5      168.90      110.92     26.73 o 
  13   7  -5      164.65      150.11     31.31 o 
  14   7  -5     2617.73     2612.38    109.43 o 
  15   7  -5      270.48      192.26     62.16 o 
  16   7  -5      474.63      424.79     95.94 o 
  17   7  -5      747.83      797.14     89.24 o 
  18   7  -5     1130.44     1217.39     87.05 o 
  19   7  -5      104.60       69.93     45.98 o 
  20   7  -5      191.85      185.92     49.68 o 
  21   7  -5       48.91       84.82     46.28 o 
  22   7  -5      343.72      344.51     63.20 o 
  23   7  -5      437.65      505.93     54.16 o 
  24   7  -5      155.74      130.24     43.26 o 
  25   7  -5       82.10       65.15     44.56 o 
  26   7  -5       16.68        6.50     50.05 o 
  27   7  -5      114.19      116.95     58.02 o 
   1   8  -5     2300.35     2426.79     61.96 o 
   2   8  -5       91.79       91.01     18.66 o 
   3   8  -5     1380.38     1418.49     41.46 o 
   4   8  -5     4837.89     5107.95     95.55 o 
   5   8  -5     1462.70     1725.42     46.68 o 
   6   8  -5     1976.35     2007.94     51.23 o 
   7   8  -5     3400.13     3411.01     72.55 o 
   8   8  -5      971.13     1089.08     38.42 o 
   9   8  -5     7818.77     7702.29    134.80 o 
  10   8  -5     4255.34     4091.00     84.65 o 
  11   8  -5       29.92       -1.60     16.58 o 
  12   8  -5       61.53       73.33     20.22 o 
  13   8  -5     1459.42     1396.82     78.92 o 
  14   8  -5      704.60      717.31     62.60 o 
  15   8  -5      783.48      868.72     60.32 o 
  16   8  -5       89.86      124.63     36.99 o 
  17   8  -5      383.89      434.59     43.53 o 
  18   8  -5        1.26        6.55     29.71 o 
  19   8  -5     1137.46     1394.04     80.92 o 
  20   8  -5     1380.89     1269.83     85.29 o 
  21   8  -5      107.31      154.85     44.24 o 
  22   8  -5      884.65     1161.12     80.32 o 
  23   8  -5      161.48      204.11     42.93 o 
  24   8  -5       69.23       82.00     50.91 o 
  25   8  -5      695.85      786.11     85.42 o 
  26   8  -5      679.96      755.74     85.30 o 
  27   8  -5      328.90      226.99     65.60 o 
   1   9  -5      131.47      128.80     20.95 o 
   2   9  -5    20517.90    21234.10    344.01 o 
   3   9  -5      741.42      774.14     32.44 o 
   4   9  -5      400.44      389.70     26.25 o 
   5   9  -5     8697.42     9152.28    154.23 o 
   6   9  -5      584.17      555.78     31.66 o 
   7   9  -5     3828.16     4132.44     84.71 o 
   8   9  -5     2110.64     2155.35     56.51 o 
   9   9  -5     1032.49     1079.96     40.25 o 
  10   9  -5      316.74      386.41     27.71 o 
  11   9  -5      127.24      138.86     22.12 o 
  12   9  -5       63.71      159.76     38.95 o 
  13   9  -5      897.51      763.10     77.13 o 
  14   9  -5      194.24      189.86     35.65 o 
  15   9  -5     1042.12      993.20     55.64 o 
  16   9  -5      447.56      338.20     45.59 o 
  17   9  -5     2566.09     2361.42     98.67 o 
  18   9  -5     1076.84     1074.25    116.70 o 
  19   9  -5      178.82      154.57     42.91 o 
  20   9  -5      731.69      803.00     68.77 o 
  21   9  -5        3.60      -33.80     36.36 o 
  22   9  -5      566.24      609.92     71.45 o 
  23   9  -5        8.38       -7.13     34.76 o 
  24   9  -5      244.64      241.40     51.11 o 
  25   9  -5      118.75      150.03     56.12 o 
  26   9  -5      627.04      688.85    113.43 o 
   1  10  -5      106.79       92.16     18.15 o 
   2  10  -5     4399.39     4516.32     89.84 o 
   3  10  -5      948.51      916.60     38.51 o 
   4  10  -5      143.37      140.53     19.29 o 
   5  10  -5      469.55      508.79     30.33 o 
   6  10  -5     2356.31     2205.44     57.07 o 
   7  10  -5     1612.11     1767.21     50.88 o 
   8  10  -5      783.51      896.34     37.20 o 
   9  10  -5      539.26      563.30     31.39 o 
  10  10  -5      314.86      296.03     26.37 o 
  11  10  -5      630.70      637.59     34.71 o 
  12  10  -5      744.46      784.63     41.19 o 
  13  10  -5      155.38      184.09     35.36 o 
  14  10  -5      156.72      210.94     29.31 o 
  15  10  -5      683.07      739.30     58.47 o 
  16  10  -5      122.72      109.30     42.61 o 
  17  10  -5      283.18      269.79     45.06 o 
  18  10  -5      455.78      420.39     53.91 o 
  19  10  -5     1856.18     1894.03     95.23 o 
  20  10  -5       67.67       71.18     39.42 o 
  21  10  -5      464.77      470.36     60.20 o 
  22  10  -5      393.63      356.44     57.94 o 
  23  10  -5      166.26      158.44     48.69 o 
  24  10  -5      144.58      115.49     52.97 o 
  25  10  -5      697.97      656.13     81.06 o 
  26  10  -5      156.79      217.81     81.76 o 
   1  11  -5      994.43     1001.97     38.05 o 
   2  11  -5      581.01      546.40     26.47 o 
   3  11  -5      205.38      185.98     20.87 o 
   4  11  -5      228.40      234.02     22.28 o 
   5  11  -5     1183.81     1221.57     42.48 o 
   6  11  -5      895.40      893.53     43.16 o 
   7  11  -5      677.37      685.66     43.94 o 
   8  11  -5     4244.12     4138.75     98.53 o 
   9  11  -5      246.54      229.74     29.33 o 
  10  11  -5     1517.64     1530.36     57.26 o 
  11  11  -5     2282.01     2181.31     69.34 o 
  12  11  -5      805.71      783.45     56.55 o 
  13  11  -5       29.06       21.62     19.97 o 
  14  11  -5      348.23      358.36     39.69 o 
  15  11  -5      221.10      251.87     42.03 o 
  16  11  -5      145.43      104.92     37.28 o 
  17  11  -5      267.44      317.06     48.87 o 
  18  11  -5      938.55      899.41     69.62 o 
  19  11  -5      322.20      208.64     60.47 o 
  20  11  -5      375.47      415.83     63.96 o 
  21  11  -5       16.31       16.79     39.60 o 
  22  11  -5      194.56      115.88     48.68 o 
  23  11  -5       81.96      116.50     56.55 o 
  24  11  -5        8.24       63.63    106.11 o 
  25  11  -5      177.28      190.57     75.03 o 
   1  12  -5      289.22      315.19     28.43 o 
   2  12  -5      766.70      787.90     35.76 o 
   3  12  -5     1685.68     1664.85     71.19 o 
   4  12  -5      469.89      507.89     36.42 o 
   5  12  -5     4663.77     4507.77    104.51 o 
   6  12  -5      112.47      163.31     27.49 o 
   7  12  -5     5801.04     5563.20    122.16 o 
   8  12  -5      627.21      611.42     40.19 o 
   9  12  -5      305.11      322.38     33.00 o 
  10  12  -5      375.42      386.96     32.08 o 
  11  12  -5     2280.23     2079.76     63.02 o 
  12  12  -5      258.72      212.56     30.64 o 
  13  12  -5      304.61      213.22     28.88 o 
  14  12  -5       23.92       41.10     24.64 o 
  15  12  -5       16.23       -4.24     26.07 o 
  16  12  -5      103.63      100.52     41.70 o 
  17  12  -5      303.82      346.37     50.50 o 
  18  12  -5      140.43       97.11     39.97 o 
  19  12  -5      330.68      385.81     54.65 o 
  20  12  -5       10.03       32.50     39.71 o 
  21  12  -5      174.80       95.72     44.08 o 
  22  12  -5      231.07      323.66     57.65 o 
  23  12  -5      691.92      758.35    161.89 o 
  24  12  -5      210.59      182.68     79.31 o 
   1  13  -5      157.48       91.11     21.28 o 
   2  13  -5     2514.69     2597.03     65.50 o 
   3  13  -5     2709.63     2712.37     67.25 o 
   4  13  -5      369.90      378.88     29.49 o 
   5  13  -5       41.55       30.70     21.90 o 
   6  13  -5      701.97      651.95     42.15 o 
   7  13  -5     6687.26     6605.46    126.89 o 
   8  13  -5      436.80      470.80     34.41 o 
   9  13  -5       95.67       96.27     23.67 o 
  10  13  -5       25.68       12.78     20.29 o 
  11  13  -5       80.36       92.17     33.87 o 
  12  13  -5      273.23      210.42     30.93 o 
  13  13  -5      550.76      450.03     41.51 o 
  14  13  -5      641.58      596.25     43.32 o 
  15  13  -5       56.53       60.60     34.19 o 
  16  13  -5      220.35      297.34     68.31 o 
  17  13  -5      488.47      423.32     55.29 o 
  18  13  -5      220.02      221.64     46.93 o 
  19  13  -5      281.17      217.51     48.54 o 
  20  13  -5      460.74      446.76     60.46 o 
  21  13  -5      170.94       57.26     43.99 o 
  22  13  -5      688.72      733.33     82.72 o 
  23  13  -5       28.01        9.59     55.85 o 
  24  13  -5      533.54      572.84    174.89 o 
   1  14  -5     3315.77     3354.21     77.71 o 
   2  14  -5       46.02       43.73     21.15 o 
   3  14  -5      101.11       80.64     22.21 o 
   4  14  -5     1136.18     1173.75     46.69 o 
   5  14  -5       48.61       27.20     21.05 o 
   6  14  -5     1406.41     1362.23     54.11 o 
   7  14  -5      826.56      885.95     49.07 o 
   8  14  -5      285.22      316.44     35.26 o 
   9  14  -5      676.26      608.26     38.93 o 
  10  14  -5      926.77      901.49     45.06 o 
  11  14  -5      301.18      354.10     33.54 o 
  12  14  -5       29.29       12.07     24.37 o 
  13  14  -5      515.13      405.18     42.51 o 
  14  14  -5      431.99      391.52     38.72 o 
  15  14  -5       16.56       67.35     35.32 o 
  16  14  -5       36.60       25.54     36.32 o 
  17  14  -5       97.52       66.90     50.18 o 
  18  14  -5      133.67       64.82     52.25 o 
  19  14  -5       68.76      134.86     45.81 o 
  20  14  -5       26.31       14.58     42.11 o 
  21  14  -5       89.65       90.41     58.17 o 
  22  14  -5      469.62      342.77     86.52 o 
  23  14  -5       21.58       23.90     68.28 o 
   1  15  -5     3493.97     3677.43     90.72 o 
   2  15  -5     4525.10     4495.21    104.13 o 
   3  15  -5      587.31      603.44     40.44 o 
   4  15  -5     1022.80      942.42     47.53 o 
   5  15  -5      238.29      237.11     30.77 o 
   6  15  -5     1842.45     2011.58     67.31 o 
   7  15  -5       66.95       59.35     25.06 o 
   8  15  -5     1213.29     1244.64     55.02 o 
   9  15  -5      740.38      630.98     45.47 o 
  10  15  -5      593.15      570.38     44.44 o 
  11  15  -5      207.50      211.31     37.11 o 
  12  15  -5      151.85      135.56     34.78 o 
  13  15  -5      389.95      497.32     53.69 o 
  14  15  -5       19.64       46.06     31.94 o 
  15  15  -5      125.73      140.37     41.85 o 
  16  15  -5      265.40      311.53     52.63 o 
  17  15  -5      744.02      674.33     67.18 o 
  18  15  -5      106.91      174.22     47.11 o 
  19  15  -5      368.45      350.43     57.42 o 
  20  15  -5      541.16      514.65     65.02 o 
  21  15  -5       34.46       80.67     64.44 o 
  22  15  -5      127.03      189.57     74.33 o 
   1  16  -5     1912.95     1939.06     73.80 o 
   2  16  -5      201.95      250.60     36.75 o 
   3  16  -5      298.99      316.48     39.02 o 
   4  16  -5      640.20      701.95     48.65 o 
   5  16  -5      109.65      113.01     38.72 o 
   6  16  -5      140.38      117.94     27.83 o 
   7  16  -5      255.88      239.39     33.17 o 
   8  16  -5      285.04      325.69     36.31 o 
   9  16  -5     1226.99     1210.30     56.69 o 
  10  16  -5      814.74      826.70     49.96 o 
  11  16  -5      489.03      403.88     48.60 o 
  12  16  -5       12.19       23.31     31.38 o 
  13  16  -5     1647.16     1650.86    101.31 o 
  14  16  -5       28.05       42.44     34.13 o 
  15  16  -5      880.22      970.62     73.26 o 
  16  16  -5        8.06      -21.46     44.22 o 
  17  16  -5      627.91      628.07    138.95 o 
  18  16  -5      139.51      193.38     64.28 o 
  19  16  -5      228.38      140.61     66.87 o 
  20  16  -5       51.06       10.24     69.56 o 
  21  16  -5       77.44      -43.91     92.27 o 
   1  17  -5     2440.98     2516.67     85.55 o 
   2  17  -5      155.12      171.32     35.83 o 
   3  17  -5     2594.46     2555.40     88.18 o 
   4  17  -5      122.99      123.08     33.21 o 
   5  17  -5      809.43      791.79     53.89 o 
   6  17  -5      876.08      804.87     54.61 o 
   7  17  -5       97.48       64.56     31.16 o 
   8  17  -5       49.64       29.63     30.60 o 
   9  17  -5      311.16      424.10     45.09 o 
  10  17  -5       54.28       74.02     34.88 o 
  11  17  -5       94.48      110.86     36.92 o 
  12  17  -5      385.55      311.30     48.14 o 
  13  17  -5      230.22      123.66     33.41 o 
  14  17  -5      944.96     1044.33     67.36 o 
  15  17  -5      246.78      196.85     50.19 o 
  16  17  -5      408.64      466.82     74.28 o 
  17  17  -5       11.72       -7.35     51.74 o 
  18  17  -5      289.67      257.41     68.93 o 
  19  17  -5       74.93       -2.99     66.86 o 
   1  18  -5       65.85       79.67     32.42 o 
   2  18  -5      147.54       56.80     35.11 o 
   3  18  -5     1681.80     1626.22     73.19 o 
   4  18  -5      138.70       78.51     33.02 o 
   5  18  -5       74.67       46.93     32.25 o 
   6  18  -5      277.48      256.55     41.40 o 
   7  18  -5      448.48      402.16     45.58 o 
   8  18  -5     1013.91     1088.41     63.63 o 
   9  18  -5      701.59      710.71     55.09 o 
  10  18  -5      720.68      690.33     60.24 o 
  11  18  -5      283.62      270.06     55.30 o 
  12  18  -5      478.02      495.83     54.25 o 
  13  18  -5       51.15       15.07     32.42 o 
  14  18  -5     1651.27     1774.00     98.98 o 
  15  18  -5       62.94       33.73     52.13 o 
  16  18  -5      182.96      119.40     62.42 o 
  17  18  -5       86.21       22.65     52.82 o 
  18  18  -5      209.77      121.01     77.12 o 
   1  19  -5      733.06      797.07     58.33 o 
   2  19  -5     1316.53     1389.25     71.04 o 
   3  19  -5       15.38       12.86     30.95 o 
   4  19  -5      149.46      224.04     40.06 o 
   5  19  -5      413.78      430.67     47.61 o 
   6  19  -5     1720.22     1795.19     80.46 o 
   7  19  -5       12.66       29.48     32.97 o 
   8  19  -5     2092.09     2346.44     90.80 o 
   9  19  -5       11.44       76.11     38.71 o 
  10  19  -5       83.67       40.82     38.98 o 
  11  19  -5       27.94       45.98     38.07 o 
  12  19  -5      145.51      181.07     44.33 o 
  13  19  -5      178.87      110.27     41.24 o 
  14  19  -5      371.31      328.91     64.58 o 
  15  19  -5      235.12      278.38     70.44 o 
  16  19  -5      343.90      483.01     84.03 o 
   1  20  -5       28.13       56.96     34.08 o 
   2  20  -5      283.54      289.35     44.44 o 
   3  20  -5      133.02      190.06     44.03 o 
   4  20  -5      915.03      926.10     63.90 o 
   5  20  -5     1134.79     1247.27     71.69 o 
   6  20  -5      925.82     1036.68     67.20 o 
   7  20  -5       94.06      137.69     39.97 o 
   8  20  -5       50.82       25.59     34.45 o 
   9  20  -5     1755.24     1647.46    127.55 o 
  10  20  -5      116.29      142.80     44.87 o 
  11  20  -5      181.43      165.54     47.14 o 
  12  20  -5      245.68      309.56     53.75 o 
  13  20  -5      687.51      588.11     94.47 o 
  14  20  -5       69.49       74.61     61.24 o 
   1  21  -5      418.66      413.11     51.30 o 
   2  21  -5      760.63      771.62     62.23 o 
   3  21  -5       15.29       17.39     35.18 o 
   4  21  -5      292.85      318.71     47.88 o 
   5  21  -5      842.72      859.86     66.33 o 
   6  21  -5      427.26      361.25     50.10 o 
   7  21  -5      434.83      382.13     51.09 o 
   8  21  -5       16.36       55.28     40.22 o 
   9  21  -5      383.01      533.60     61.20 o 
  10  21  -5        4.48       35.18     42.06 o 
  11  21  -5       50.41       64.66     44.05 o 
  12  21  -5      201.59      165.92     50.42 o 
   1  22  -5      260.87      244.11     48.23 o 
   2  22  -5        1.36        0.00     36.90 o 
   3  22  -5       80.00      147.24     43.13 o 
   4  22  -5      165.02      225.66     46.89 o 
   5  22  -5      115.92      128.09     42.74 o 
   6  22  -5      129.88      152.21     45.96 o 
   7  22  -5      480.44      542.22     84.63 o 
   8  22  -5      650.79      732.13     71.35 o 
   9  22  -5       88.00       44.91     45.00 o 
   1  23  -5       51.77       20.14     41.72 o 
   2  23  -5       18.62       28.76     40.17 o 
   3  23  -5       54.20      109.12     44.19 o 
   4  23  -5      773.89      901.74     89.24 o 
   4   0  -4    10647.87    11212.26    325.73 o 
   6   0  -4    12956.83    13523.68    386.65 o 
   8   0  -4    11533.83    11331.86    504.02 o 
  10   0  -4    20596.41    20719.25    877.37 o 
  12   0  -4      312.90      383.75     73.45 o 
  14   0  -4       48.29       76.66     53.40 o 
  16   0  -4      589.52      569.66     99.30 o 
  18   0  -4      509.51      612.35    113.53 o 
  20   0  -4     3115.22     3174.61    342.82 o 
  22   0  -4      397.25      485.35    103.89 o 
  24   0  -4     4103.50     4037.51    274.35 o 
  26   0  -4      984.64      782.65    138.93 o 
  28   0  -4      291.65      289.96    110.78 o 
   2   1  -4     3768.53     4057.70    154.85 o 
   3   1  -4      416.52      390.45     22.27 o 
   4   1  -4     3778.04     3721.79     78.14 o 
   5   1  -4     3389.70     3426.83     92.01 o 
   6   1  -4     2454.98     2442.44     69.41 o 
   7   1  -4     1392.43     1236.52     40.81 o 
   8   1  -4     3123.85     2945.90    305.87 o 
   9   1  -4     1494.51     1374.17     78.82 o 
  10   1  -4     1858.92     1674.78     91.32 o 
  11   1  -4     5612.89     6376.14    229.45 o 
  12   1  -4     2370.44     2431.62    138.78 o 
  13   1  -4      432.66      438.46     56.44 o 
  14   1  -4      981.22     1003.69    113.84 o 
  15   1  -4      159.97      211.23     49.90 o 
  16   1  -4      324.67      289.03     57.72 o 
  17   1  -4      456.40      434.25     76.81 o 
  18   1  -4     1024.20     1088.27     99.59 o 
  19   1  -4      224.66      210.94     62.37 o 
  20   1  -4     1225.41     1337.29    144.80 o 
  21   1  -4     2710.62     2723.11    123.10 o 
  22   1  -4      806.18      816.41     89.67 o 
  23   1  -4       60.97       91.87     95.56 o 
  24   1  -4      209.62      369.49     71.86 o 
  25   1  -4     1560.81     1292.16    113.82 o 
  26   1  -4      653.51      725.07     96.09 o 
  27   1  -4       38.75       45.45     59.22 o 
  28   1  -4      188.12      291.59     77.81 o 
  29   1  -4       12.98      -54.76     48.50 o 
   0   2  -4     3886.27     4205.21    172.14 o 
   1   2  -4     8772.17     8871.98    196.13 o 
   2   2  -4      300.49      387.69     24.93 o 
   3   2  -4     1788.84     1535.29     44.46 o 
   4   2  -4      128.77      110.83     12.32 o 
   5   2  -4     1109.72     1218.36     32.06 o 
   6   2  -4       67.91       53.51     10.70 o 
   7   2  -4     4145.22     4330.62    123.68 o 
   8   2  -4      222.09      252.12     26.99 o 
   9   2  -4     1163.77     1213.74     56.92 o 
  10   2  -4     1646.65     1323.18    164.49 o 
  11   2  -4    12296.36    11946.50    546.86 o 
  12   2  -4     3567.88     3326.00    211.00 o 
  14   2  -4     1193.24      996.56    116.90 o 
  15   2  -4      720.06      362.68    261.88 o 
  16   2  -4      142.51       80.06     38.87 o 
  17   2  -4      194.72      270.62     58.74 o 
  18   2  -4       43.79       26.99     44.46 o 
  19   2  -4      335.50      462.14     59.61 o 
  20   2  -4       90.74       63.81     47.16 o 
  21   2  -4     3254.85     3190.96    134.63 o 
  22   2  -4     1650.80     1772.30    122.37 o 
  23   2  -4      143.59      162.75     57.75 o 
  24   2  -4      659.74      620.91    101.45 o 
  25   2  -4      311.68      227.53     66.11 o 
  26   2  -4      359.02      236.28     69.59 o 
  27   2  -4      288.97      220.10     68.09 o 
  28   2  -4      195.58      183.52     68.48 o 
  29   2  -4       16.84        7.46     47.28 o 
   0   3  -4      516.72      550.92     38.07 o 
   1   3  -4      245.52      266.03     20.45 o 
   2   3  -4     1788.05     1887.13     52.15 o 
   3   3  -4      266.20      242.12     17.14 o 
   4   3  -4      663.84      736.38     24.43 o 
   5   3  -4     2557.81     2629.96     57.82 o 
   6   3  -4     8773.65     9530.84    173.36 o 
   7   3  -4     3860.34     4230.92     86.04 o 
   8   3  -4      802.25      870.08     46.76 o 
   9   3  -4     5845.91     6380.62    185.29 o 
  10   3  -4     5562.73     5747.19    208.85 o 
  11   3  -4     1361.39     1337.25     83.85 o 
  12   3  -4      784.03      801.76    107.87 o 
  13   3  -4     1210.29     1279.78     88.40 o 
  14   3  -4     1152.80     1012.76     81.41 o 
  15   3  -4      100.40      132.00     44.31 o 
  16   3  -4      741.50      682.46     76.96 o 
  17   3  -4     1392.34     1216.90     99.54 o 
  18   3  -4      195.70      243.65     59.69 o 
  19   3  -4      307.98      267.41     56.35 o 
  20   3  -4        5.81       -6.14     48.50 o 
  21   3  -4     1815.31     2040.32    108.71 o 
  22   3  -4       76.38       43.72     45.30 o 
  23   3  -4      409.16      264.35     62.37 o 
  24   3  -4      213.48       98.48     83.39 o 
  25   3  -4      990.03     1071.37    107.66 o 
  26   3  -4      370.80      334.86     62.53 o 
  27   3  -4       49.58       33.70     46.17 o 
  28   3  -4      416.54      347.77     67.80 o 
  29   3  -4      463.91      553.20     80.59 o 
   0   4  -4     8333.17     8318.80    239.21 o 
   1   4  -4     1154.66     1153.75     40.43 o 
   2   4  -4     8586.78     8982.73    164.16 o 
   3   4  -4     3129.61     3196.68     59.92 o 
   4   4  -4    16580.96    16196.90    283.61 o 
   5   4  -4     1483.20     1563.30     66.12 o 
   6   4  -4     6985.04     7058.49    122.75 o 
   7   4  -4     7597.41     7788.14    134.39 o 
   8   4  -4       16.21       67.43     13.48 o 
   9   4  -4     1839.21     2093.52     68.03 o 
  10   4  -4      274.91      331.77     75.51 o 
  11   4  -4      768.06      792.51     65.74 o 
  12   4  -4     1502.70     1583.29     94.96 o 
  13   4  -4      428.92      378.91     54.13 o 
  14   4  -4     1610.68     1668.50    102.79 o 
  15   4  -4     1569.13     1529.42    103.73 o 
  16   4  -4     1076.13     1169.95    123.79 o 
  17   4  -4      318.15      363.46     64.76 o 
  18   4  -4      174.59      163.19     45.26 o 
  19   4  -4      433.67      472.24     74.51 o 
  20   4  -4     1087.58     1195.24    126.69 o 
  21   4  -4      594.82      643.32     77.30 o 
  22   4  -4       67.48      127.27     46.19 o 
  23   4  -4      397.25      439.15     72.35 o 
  24   4  -4      748.17      773.71     76.09 o 
  25   4  -4      112.90      137.52     50.27 o 
  26   4  -4       35.58       35.38     46.38 o 
  27   4  -4      165.05      108.59     53.48 o 
  28   4  -4        0.58      -25.81     46.51 o 
  29   4  -4       63.76        3.88     52.28 o 
   0   5  -4     2278.90     2114.92    204.04 o 
   1   5  -4      880.28      907.23     33.97 o 
   2   5  -4     1373.70     1374.44     38.47 o 
   3   5  -4      319.75      346.05     18.49 o 
   4   5  -4     5778.84     6016.91    101.24 o 
   5   5  -4      693.24      760.57     43.67 o 
   6   5  -4    12481.04    13072.70    199.33 o 
   7   5  -4     4137.31     4700.45     90.36 o 
   8   5  -4     2105.84     2362.36     55.51 o 
   9   5  -4     1138.35     1267.53     39.40 o 
  10   5  -4     5366.64     5512.52    119.25 o 
  11   5  -4      158.72      115.51     30.66 o 
  12   5  -4      344.94      278.49     38.52 o 
  13   5  -4       20.45       14.84     25.86 o 
  14   5  -4      392.04      327.46     44.06 o 
  15   5  -4      449.89      535.27     54.67 o 
  16   5  -4     1468.18     1323.89     81.69 o 
  17   5  -4      251.32      283.93     43.23 o 
  18   5  -4      928.25     1018.36     85.13 o 
  19   5  -4      137.58      111.14     42.07 o 
  20   5  -4       27.13       44.66     41.98 o 
  21   5  -4       62.39       87.68     40.55 o 
  22   5  -4     1047.76     1088.17     83.13 o 
  23   5  -4      283.00      329.75     65.21 o 
  24   5  -4        5.39        0.78     41.44 o 
  25   5  -4      549.37      454.64     67.57 o 
  26   5  -4      280.65      344.24     65.99 o 
  27   5  -4      459.97      499.90     73.04 o 
  28   5  -4      475.68      544.20     78.99 o 
   0   6  -4     4009.42     3723.29    130.71 o 
   1   6  -4     7747.11     7779.50    149.98 o 
   2   6  -4     2977.62     2855.31     62.98 o 
   3   6  -4      301.13      342.15     19.38 o 
   4   6  -4     9816.88    10390.05    163.10 o 
   5   6  -4    11278.58    11528.14    179.24 o 
   6   6  -4     1969.34     1831.37     44.35 o 
   7   6  -4       16.66       13.07     12.14 o 
   8   6  -4     8764.42     8863.63    144.80 o 
   9   6  -4      250.78      222.60     24.96 o 
  10   6  -4       22.82       20.94      9.97 o 
  11   6  -4      669.60      561.09     38.55 o 
  12   6  -4     2067.23     2011.65     88.12 o 
  13   6  -4       87.11       47.13     29.21 o 
  14   6  -4     1684.56     1746.20    137.99 o 
  15   6  -4     3483.26     3493.91    129.83 o 
  16   6  -4      198.22      240.65     38.69 o 
  17   6  -4       38.17       12.24     54.89 o 
  18   6  -4      450.46      471.69     58.52 o 
  19   6  -4       69.15       84.82     41.14 o 
  20   6  -4      350.68      372.14     59.60 o 
  21   6  -4       25.93       37.04     35.38 o 
  22   6  -4      210.68      294.71     66.51 o 
  23   6  -4      715.31      651.61     90.18 o 
  24   6  -4      470.14      500.26     68.09 o 
  25   6  -4      113.55       54.48     46.53 o 
  26   6  -4       46.67       33.66     47.82 o 
  27   6  -4       43.42       21.69     44.62 o 
  28   6  -4      213.07      158.86     58.56 o 
   0   7  -4      110.67      101.54     23.28 o 
   1   7  -4     1561.85     1663.93     57.42 o 
   2   7  -4      162.74      160.77     18.41 o 
   3   7  -4       92.99      144.82     16.12 o 
   4   7  -4     1203.84     1257.84     36.35 o 
   5   7  -4     5406.89     5852.44    102.75 o 
   6   7  -4      446.58      553.56     48.44 o 
   7   7  -4     2889.01     2879.77     61.80 o 
   8   7  -4      424.43      390.73     23.20 o 
   9   7  -4     1761.77     1788.75     47.43 o 
  10   7  -4       87.78       76.00     16.76 o 
  11   7  -4       92.11       83.94     13.43 o 
  12   7  -4       50.11       53.56     24.33 o 
  13   7  -4     1646.84     1828.86     74.41 o 
  14   7  -4     1443.20     1608.65     72.25 o 
  15   7  -4     1030.27     1091.60     70.13 o 
  16   7  -4     2327.44     2306.03     91.65 o 
  17   7  -4     1938.69     2001.13     86.33 o 
  18   7  -4      488.98      512.19     64.05 o 
  19   7  -4       12.45       45.79     32.05 o 
  20   7  -4      507.41      485.96     54.86 o 
  21   7  -4      666.36      725.27     55.74 o 
  22   7  -4       17.91       46.38     33.96 o 
  23   7  -4       24.75        3.00     34.82 o 
  24   7  -4       73.47       83.71     47.00 o 
  25   7  -4      157.28      174.89     55.36 o 
  26   7  -4       25.90       -9.61     45.16 o 
  27   7  -4       76.64      189.68     73.13 o 
  28   7  -4       46.60       92.42     55.31 o 
   0   8  -4     1103.13     1159.78     49.04 o 
   1   8  -4      622.98      540.51     28.59 o 
   2   8  -4      580.78      611.42     30.53 o 
   3   8  -4     6607.45     6646.06    114.31 o 
   4   8  -4     5300.48     5162.30     94.19 o 
   5   8  -4      423.65      508.30     25.77 o 
   6   8  -4     4403.00     4672.62     88.17 o 
   7   8  -4     1872.64     1809.80     47.63 o 
   8   8  -4     2238.30     2172.77     53.86 o 
   9   8  -4     1027.56     1052.32     37.34 o 
  10   8  -4     1254.65     1128.45     50.02 o 
  11   8  -4      437.46      450.09     37.92 o 
  12   8  -4      718.53      665.17     41.12 o 
  13   8  -4      140.56      105.72     45.87 o 
  14   8  -4      134.10       64.33     26.57 o 
  15   8  -4     4709.51     4707.46    137.19 o 
  16   8  -4     1174.75     1202.79     68.21 o 
  17   8  -4      580.44      582.66     53.97 o 
  18   8  -4      662.32      705.41     71.31 o 
  19   8  -4       88.42       95.85     36.82 o 
  20   8  -4       73.66      129.64     38.66 o 
  21   8  -4      111.61      135.11     38.34 o 
  22   8  -4      636.67      680.41     60.92 o 
  23   8  -4       95.63      108.72     40.07 o 
  24   8  -4      111.81       57.21     46.32 o 
  25   8  -4      696.35      724.87     95.04 o 
  26   8  -4      151.83      152.39     55.70 o 
  27   8  -4      144.95      179.42     72.07 o 
   0   9  -4     1313.18     1378.90     55.63 o 
   1   9  -4      106.35      123.90     16.47 o 
   2   9  -4      221.94      235.98     19.58 o 
   3   9  -4       16.16       17.52     12.40 o 
   4   9  -4      353.29      337.54     22.01 o 
   5   9  -4      120.74      152.60     17.53 o 
   6   9  -4      809.54      854.73     32.89 o 
   7   9  -4       20.21       63.36     15.76 o 
   8   9  -4     2438.06     2599.69     61.53 o 
   9   9  -4      630.35      631.23     31.18 o 
  10   9  -4      230.07      253.12     23.73 o 
  11   9  -4      285.18      257.89     28.08 o 
  12   9  -4     2109.73     2115.59     57.77 o 
  13   9  -4     1571.04     1631.48     65.76 o 
  14   9  -4     1139.11     1127.23     63.71 o 
  15   9  -4        9.37       10.08     28.61 o 
  16   9  -4       74.78       32.71     35.51 o 
  17   9  -4     1302.14     1231.87     71.44 o 
  18   9  -4      514.69      553.80     54.30 o 
  19   9  -4      173.49      215.13     43.76 o 
  20   9  -4     1337.53     1385.42     81.25 o 
  21   9  -4      476.26      567.63     52.63 o 
  22   9  -4       84.07       18.54     45.69 o 
  23   9  -4       35.45       38.30     42.67 o 
  24   9  -4      510.11      557.39     71.50 o 
  25   9  -4      110.33       72.49     50.84 o 
  26   9  -4      236.88      191.47    108.80 o 
  27   9  -4      111.72      127.48     61.05 o 
   0  10  -4     6788.06     6722.31    160.06 o 
   1  10  -4      655.59      702.29     30.09 o 
   2  10  -4      240.36      304.07     20.71 o 
   3  10  -4     1413.81     1405.39     41.34 o 
   4  10  -4    10118.59     9967.54    164.03 o 
   5  10  -4      987.95     1010.60     37.42 o 
   6  10  -4     1290.62     1174.57     39.03 o 
   7  10  -4     2693.98     2988.24     67.55 o 
   8  10  -4     7219.25     7474.10    132.46 o 
   9  10  -4     1992.74     2061.30     55.77 o 
  10  10  -4      252.64      213.19     22.69 o 
  11  10  -4      219.66      271.08     30.98 o 
  12  10  -4     7364.90     7045.71    140.31 o 
  13  10  -4     1293.95     1302.69     52.81 o 
  14  10  -4     1838.10     1706.15     69.47 o 
  15  10  -4      226.28      200.24     38.41 o 
  16  10  -4      175.27      212.99     39.42 o 
  17  10  -4      405.91      398.82     48.64 o 
  18  10  -4      123.85       84.47     37.64 o 
  19  10  -4     1596.71     1593.01     85.50 o 
  20  10  -4      160.18      131.86     36.75 o 
  21  10  -4      758.78      773.91     64.13 o 
  22  10  -4      313.63      396.09     58.46 o 
  23  10  -4       46.56       61.43     46.24 o 
  24  10  -4      192.82      274.29     58.63 o 
  25  10  -4       86.96       61.03     49.62 o 
  26  10  -4      182.35      215.39     82.12 o 
   0  11  -4      971.78     1058.93     85.49 o 
   1  11  -4     1682.78     1643.64     46.45 o 
   2  11  -4       26.78       31.82     12.83 o 
   3  11  -4      517.29      565.01     25.64 o 
   4  11  -4      277.55      319.60     21.22 o 
   5  11  -4      305.29      274.35     27.57 o 
   6  11  -4      412.98      434.56     31.86 o 
   7  11  -4     2503.29     2435.17     69.41 o 
   8  11  -4     2626.92     2535.38     64.37 o 
   9  11  -4      428.23      427.67     36.28 o 
  10  11  -4      780.33      749.81     37.21 o 
  11  11  -4     1195.59     1119.91     52.36 o 
  12  11  -4     1611.05     1666.85     58.92 o 
  13  11  -4      694.69      773.75     43.62 o 
  14  11  -4      533.25      561.02     45.73 o 
  15  11  -4      482.03      422.76     46.91 o 
  16  11  -4      133.12      115.39     36.17 o 
  17  11  -4      905.83      935.54     65.95 o 
  18  11  -4     1105.65     1132.80     73.06 o 
  19  11  -4      507.98      548.48     59.42 o 
  20  11  -4      183.44      145.95     37.65 o 
  21  11  -4       94.44      115.16     40.60 o 
  22  11  -4      296.39      376.40     80.04 o 
  23  11  -4       84.17      190.32     91.58 o 
  24  11  -4     1069.64      989.69    156.76 o 
  25  11  -4      366.61      330.47    123.94 o 
  26  11  -4      103.27      110.96     74.67 o 
   0  12  -4     3679.12     3545.53    105.57 o 
   1  12  -4     4213.52     4138.95     86.37 o 
   2  12  -4     2821.24     2823.26     64.54 o 
   3  12  -4      616.14      589.06     30.72 o 
   4  12  -4       14.26        8.20     15.40 o 
   5  12  -4     2182.39     2180.00     62.83 o 
   6  12  -4      580.13      627.55     33.92 o 
   7  12  -4     7624.58     7705.99    138.16 o 
   8  12  -4     2036.94     2037.58     58.75 o 
   9  12  -4      511.09      484.74     33.01 o 
  10  12  -4     1284.34     1114.07     46.12 o 
  11  12  -4     1704.07     1681.84     73.01 o 
  12  12  -4      490.63      514.56     37.60 o 
  13  12  -4     1082.79     1081.80     63.34 o 
  14  12  -4      192.60      128.70     28.28 o 
  15  12  -4      377.61      359.74     41.07 o 
  16  12  -4      105.99       97.83     35.54 o 
  17  12  -4      619.02      642.45     59.76 o 
  18  12  -4      699.01      640.21     61.32 o 
  19  12  -4       51.54       -9.51     37.15 o 
  20  12  -4      435.02      403.73     79.18 o 
  21  12  -4      483.45      462.50     65.95 o 
  22  12  -4      176.41      154.86     64.81 o 
  23  12  -4      545.79      571.09     93.10 o 
  24  12  -4      151.56      180.55     91.81 o 
  25  12  -4       86.82      231.79     74.35 o 
   0  13  -4      200.38      171.53     31.70 o 
   1  13  -4      280.30      313.21     25.95 o 
   2  13  -4      228.97      274.97     24.70 o 
   3  13  -4      114.15       85.34     20.12 o 
   4  13  -4      128.34      112.58     18.02 o 
   5  13  -4      173.55      172.98     21.81 o 
   6  13  -4      162.76      207.19     23.46 o 
   7  13  -4      346.85      445.10     31.62 o 
   8  13  -4      474.34      449.27     32.32 o 
   9  13  -4      399.97      391.98     32.09 o 
  10  13  -4      532.28      571.35     37.44 o 
  11  13  -4     1354.84     1383.99     60.72 o 
  12  13  -4      679.43      650.13     45.11 o 
  13  13  -4      681.64      652.19     43.26 o 
  14  13  -4      291.25      385.68     36.59 o 
  15  13  -4       85.59       52.06     30.82 o 
  16  13  -4      411.13      492.49     54.63 o 
  17  13  -4      346.74      344.17     64.38 o 
  18  13  -4      330.91      315.30     50.67 o 
  19  13  -4      464.76      415.76     56.83 o 
  20  13  -4      520.88      563.74     71.44 o 
  21  13  -4      684.58      759.85     79.48 o 
  22  13  -4      443.48      455.22     85.17 o 
  23  13  -4      496.03      451.01     88.83 o 
  24  13  -4     1901.53     2236.64    158.41 o 
   0  14  -4      932.29      819.47     53.48 o 
   1  14  -4     1178.80     1076.26     42.10 o 
   2  14  -4      432.86      393.67     29.33 o 
   3  14  -4      105.43       52.32     21.65 o 
   4  14  -4     1871.39     1769.86     59.54 o 
   5  14  -4      374.70      351.31     32.28 o 
   6  14  -4       36.49       40.43     22.95 o 
   7  14  -4       35.32       27.80     23.34 o 
   8  14  -4     7665.03     7686.72    135.03 o 
   9  14  -4      949.38      991.89     45.47 o 
  10  14  -4     1475.82     1445.10     73.01 o 
  11  14  -4      123.41       97.60     24.56 o 
  12  14  -4     3853.23     3768.51     97.63 o 
  13  14  -4      683.08      574.62     44.89 o 
  14  14  -4      712.81      698.09     46.41 o 
  15  14  -4      228.42      147.70     36.11 o 
  16  14  -4      125.70      102.86     36.60 o 
  17  14  -4      177.23      216.18     46.00 o 
  18  14  -4      509.51      585.70     79.31 o 
  19  14  -4      335.11      318.16     59.46 o 
  20  14  -4        4.10        7.67     47.22 o 
  21  14  -4      288.82      302.34     74.72 o 
  22  14  -4      818.06      950.34    233.65 o 
  23  14  -4       52.17       24.27     62.38 o 
   0  15  -4     1829.97     1629.48     92.69 o 
   1  15  -4      949.99      947.22     51.79 o 
   2  15  -4      536.35      552.93     37.97 o 
   3  15  -4       67.66      103.01     25.82 o 
   4  15  -4       56.99       34.88     23.28 o 
   5  15  -4       22.37       -5.34     21.69 o 
   6  15  -4     1163.74     1154.55     54.90 o 
   7  15  -4      606.40      659.58     42.07 o 
   8  15  -4      204.85      217.24     30.69 o 
   9  15  -4      818.99      725.55     48.49 o 
  10  15  -4     1218.98     1336.51     75.32 o 
  11  15  -4      165.87      115.04     40.95 o 
  12  15  -4      243.19      250.43     40.54 o 
  13  15  -4     1077.81     1175.79     57.02 o 
  14  15  -4       11.18        8.25     26.38 o 
  15  15  -4      113.16      132.73     35.86 o 
  16  15  -4       28.35       24.12     32.87 o 
  17  15  -4      779.37      787.58     77.84 o 
  18  15  -4        1.11       59.38     44.37 o 
  19  15  -4       42.64       89.27     48.11 o 
  20  15  -4      627.75      630.27     92.54 o 
  21  15  -4      298.59      412.23     83.22 o 
  22  15  -4      261.23      264.52     77.20 o 
   0  16  -4      576.73      645.43     67.18 o 
   1  16  -4      334.19      403.35     40.13 o 
   2  16  -4      101.92      101.86     29.46 o 
   3  16  -4     1113.65     1090.88     68.60 o 
   4  16  -4      308.99      336.36     47.10 o 
   5  16  -4     1480.42     1595.14     66.70 o 
   6  16  -4      295.87      273.40     36.63 o 
   7  16  -4     1216.83     1267.92     57.28 o 
   8  16  -4      479.42      478.60     39.82 o 
   9  16  -4     2050.35     2069.35     70.20 o 
  10  16  -4     1382.33     1347.86     63.13 o 
  11  16  -4     4448.16     4516.09    167.02 o 
  12  16  -4       91.53       38.76     29.85 o 
  13  16  -4      133.80      116.48     36.72 o 
  14  16  -4       70.08       38.02     36.48 o 
  15  16  -4      150.23      142.65     38.98 o 
  16  16  -4      122.36       64.68     52.81 o 
  17  16  -4       83.56       66.78     62.13 o 
  18  16  -4       52.45       29.68     60.14 o 
  19  16  -4      563.31      525.08     94.02 o 
  20  16  -4       23.97       94.87     90.28 o 
  21  16  -4      397.05      469.74    136.79 o 
   0  17  -4      723.46      719.42     71.37 o 
   1  17  -4       46.75        0.27     31.34 o 
   2  17  -4      182.09      202.11     48.48 o 
   3  17  -4      201.50      233.84     36.03 o 
   4  17  -4      162.09      150.59     33.21 o 
   5  17  -4      256.37      274.75     50.03 o 
   6  17  -4      158.96      134.35     33.70 o 
   7  17  -4      277.39      333.36     40.61 o 
   8  17  -4      100.34       78.68     31.18 o 
   9  17  -4      192.89      180.46     44.44 o 
  10  17  -4       94.68       99.31     35.10 o 
  11  17  -4      175.68      215.74     53.11 o 
  12  17  -4      359.81      468.61     50.72 o 
  13  17  -4      169.36      150.07     43.67 o 
  14  17  -4      201.72      218.59     40.80 o 
  15  17  -4       80.31      154.56     38.60 o 
  16  17  -4       66.57       18.17     47.66 o 
  17  17  -4      524.31      708.53    115.06 o 
  18  17  -4      520.53      298.36     86.07 o 
  19  17  -4      159.32      138.32     97.32 o 
  20  17  -4      339.87      286.28    122.87 o 
   0  18  -4      232.63      172.19    103.63 o 
   1  18  -4       28.36       65.69     30.20 o 
   2  18  -4      655.17      683.72     52.53 o 
   3  18  -4      221.83      239.37     38.46 o 
   4  18  -4       79.20       75.30     32.01 o 
   5  18  -4     1678.69     1760.06     75.53 o 
   6  18  -4      384.99      381.97     44.71 o 
   7  18  -4      211.46      173.21     38.54 o 
   8  18  -4     3471.63     3523.83    105.70 o 
   9  18  -4     1689.34     1659.22     81.80 o 
  10  18  -4     1092.42      962.01     65.96 o 
  11  18  -4      170.31      134.23     57.19 o 
  12  18  -4     1323.03     1285.03     75.04 o 
  13  18  -4       90.32       87.92     39.20 o 
  14  18  -4      588.98      576.62     58.60 o 
  15  18  -4      137.65      101.30     41.40 o 
  16  18  -4     1112.16     1064.29     85.70 o 
  17  18  -4       32.87       32.54     54.27 o 
  18  18  -4      471.74      439.93     80.71 o 
  19  18  -4       71.96      -54.73     70.92 o 
   0  19  -4      416.58      498.21     69.38 o 
   1  19  -4      281.31      318.69     42.74 o 
   2  19  -4      206.03      205.51     39.80 o 
   3  19  -4       15.82       12.87     29.98 o 
   4  19  -4      856.06      770.14     56.42 o 
   5  19  -4      176.21      151.25     37.75 o 
   6  19  -4      254.29      228.27     39.97 o 
   7  19  -4      304.19      315.97     45.98 o 
   8  19  -4      340.33      390.28     50.24 o 
   9  19  -4      559.58      554.75     56.39 o 
  10  19  -4       76.11      106.82     39.55 o 
  11  19  -4      500.59      320.92    111.08 o 
  12  19  -4       89.40       88.07     41.58 o 
  13  19  -4      276.14      285.94     49.99 o 
  14  19  -4      176.01      136.53     43.53 o 
  15  19  -4       10.83       20.05     40.93 o 
  16  19  -4      214.98      198.62     63.78 o 
  17  19  -4      163.71       62.68     61.81 o 
   0  20  -4     2176.56     2225.91    126.88 o 
   1  20  -4      475.21      503.47     50.25 o 
   2  20  -4      215.50      259.46     42.14 o 
   3  20  -4       25.57       32.55     32.84 o 
   4  20  -4      515.87      602.13     55.05 o 
   5  20  -4      144.85      137.55     45.47 o 
   6  20  -4      259.90      270.38     69.60 o 
   7  20  -4     1366.15     1385.34     79.85 o 
   8  20  -4       24.79       32.87     37.81 o 
   9  20  -4      445.02      668.81     62.87 o 
  10  20  -4       22.58       21.07     37.83 o 
  11  20  -4     1361.60     1509.62     93.50 o 
  12  20  -4      240.35      230.04     49.75 o 
  13  20  -4       98.33       96.52     44.99 o 
  14  20  -4      132.21      165.28     48.37 o 
  15  20  -4      542.84      484.75     61.60 o 
   0  21  -4       12.21       72.29     53.22 o 
   1  21  -4      153.07      166.04     42.06 o 
   2  21  -4      238.17      250.52     44.95 o 
   3  21  -4      166.39      194.85     52.52 o 
   4  21  -4       24.22       63.96     35.53 o 
   5  21  -4      168.77      225.04     54.76 o 
   6  21  -4        3.82       -0.07     35.28 o 
   7  21  -4       20.29       53.91     39.99 o 
   8  21  -4       78.39       98.35     42.55 o 
   9  21  -4       67.25       99.80     44.32 o 
  10  21  -4      205.97      176.14     47.10 o 
  11  21  -4       31.09       75.69     40.73 o 
  12  21  -4      113.77       34.14     43.89 o 
  13  21  -4      186.44      174.45     51.29 o 
   0  22  -4      950.43     1003.53     97.94 o 
   1  22  -4      319.32      373.87     50.52 o 
   2  22  -4       70.84       39.09     36.09 o 
   3  22  -4       58.45       72.56     38.54 o 
   4  22  -4      106.51      162.19     44.95 o 
   5  22  -4       34.08       17.37     36.29 o 
   6  22  -4      744.29      831.23     71.71 o 
   7  22  -4      124.89      114.58     44.25 o 
   8  22  -4      257.74      238.32     53.51 o 
   9  22  -4      133.39      113.33     50.84 o 
  10  22  -4       51.29       46.62     44.61 o 
   0  23  -4      543.51      610.11     87.32 o 
   1  23  -4        0.32       61.27     40.94 o 
   2  23  -4      199.89      141.58     48.10 o 
   3  23  -4       87.34       97.42     43.04 o 
   4  23  -4       80.22       97.21     41.79 o 
   5  23  -4       39.98      124.90     47.18 o 
   6  23  -4       36.13       78.35     45.01 o 
   7  23  -4       98.14      132.72     49.93 o 
   2   0  -3    39055.56    37049.98   1462.94 o 
   4   0  -3     1835.00     1783.35     65.62 o 
   6   0  -3    13962.63    14095.09    537.53 o 
   8   0  -3      596.58      511.06     64.42 o 
  10   0  -3     2087.15     2140.01    146.74 o 
  12   0  -3     2322.17     2128.23    152.40 o 
  14   0  -3     1447.04     1430.04    130.21 o 
  16   0  -3     1958.20     2043.16    172.44 o 
  18   0  -3      522.34      597.67     72.46 o 
  20   0  -3     1152.56     1363.33    141.08 o 
  22   0  -3      497.75      531.10    105.12 o 
  24   0  -3     1980.05     1763.45    178.26 o 
  26   0  -3     1975.25     1977.21    198.91 o 
  28   0  -3      462.74      223.86     99.76 o 
   1   1  -3    72093.35    72323.66   2435.33 o 
   2   1  -3     2175.83     2212.27     62.24 o 
   3   1  -3      582.11      452.51     20.81 o 
   4   1  -3      351.30      334.36     22.28 o 
   5   1  -3      329.88      343.40     26.17 o 
   6   1  -3     6758.15     6691.98    203.06 o 
   7   1  -3     2514.05     2438.34     89.89 o 
   8   1  -3      689.34      473.46    209.47 o 
   9   1  -3     1652.00     1443.84    164.95 o 
  10   1  -3      479.93      444.40     48.36 o 
  11   1  -3     6490.69     6905.98    241.04 o 
  12   1  -3       84.88       76.37     33.01 o 
  13   1  -3     2170.32     2055.35    109.33 o 
  14   1  -3      475.10      388.92     55.28 o 
  15   1  -3       83.42      124.71     52.41 o 
  16   1  -3      385.48      464.50     67.48 o 
  17   1  -3      160.03      169.64     39.54 o 
  18   1  -3       91.55      107.66     32.28 o 
  19   1  -3      746.67      544.64     85.38 o 
  20   1  -3     3488.21     3362.74    157.48 o 
  21   1  -3     1132.11     1027.53     92.83 o 
  22   1  -3      395.36      508.14    118.35 o 
  23   1  -3      961.52     1045.53    205.49 o 
  24   1  -3     1243.57     1303.17    110.68 o 
  25   1  -3      490.35      555.94     89.89 o 
  26   1  -3      751.28      541.58     97.62 o 
  27   1  -3       14.02       14.01     49.91 o 
  28   1  -3       27.29      -46.23     45.89 o 
  29   1  -3       92.11      125.67     75.13 o 
   1   2  -3     5929.26     6080.97    137.24 o 
   2   2  -3     4564.92     4659.68    113.36 o 
   3   2  -3    21889.72    21533.17    365.28 o 
   4   2  -3     3430.62     3465.31     68.07 o 
   5   2  -3      374.65      345.26     16.20 o 
   6   2  -3      319.26      337.11     63.88 o 
   7   2  -3     1140.61      989.99     58.17 o 
   8   2  -3    10611.93    11447.70    354.74 o 
   9   2  -3     2630.95     2863.05    120.28 o 
  10   2  -3     3948.40     3724.24    317.35 o 
  11   2  -3      597.41      438.68     70.39 o 
  12   2  -3      474.27      468.52     78.19 o 
  13   2  -3      939.74      793.21    100.53 o 
  15   2  -3      186.72       90.47     84.16 o 
  16   2  -3      791.21      698.93    213.83 o 
  17   2  -3     1305.04     1212.97     76.45 o 
  18   2  -3      505.08      501.29     92.04 o 
  19   2  -3     1751.18     1745.92    118.34 o 
  20   2  -3     1508.44     1710.65    147.27 o 
  21   2  -3      819.19      832.21    109.94 o 
  22   2  -3     1640.48     1540.55    112.30 o 
  23   2  -3     1397.07     1571.00    116.42 o 
  24   2  -3       23.40       92.36     49.06 o 
  25   2  -3       87.97      111.50     82.24 o 
  26   2  -3       13.04       10.40     51.71 o 
  27   2  -3      479.23      734.63    182.16 o 
  28   2  -3      223.87      277.21     72.15 o 
  29   2  -3       40.89       45.64     51.14 o 
   1   3  -3      738.06      778.43     29.81 o 
   2   3  -3     1173.80     1146.49     34.78 o 
   3   3  -3     1739.97     1509.38     35.02 o 
   4   3  -3      540.88      574.26     23.88 o 
   5   3  -3     6643.78     6337.31    107.40 o 
   6   3  -3     9797.59    10308.32    184.74 o 
   7   3  -3      270.63      244.27     16.91 o 
   8   3  -3     1360.04     1457.50     58.53 o 
   9   3  -3     1762.74     1935.90     93.83 o 
  10   3  -3      685.96      671.51     55.77 o 
  11   3  -3      788.24      636.27     77.81 o 
  12   3  -3       44.81       20.63     30.32 o 
  13   3  -3      555.86      464.34     56.45 o 
  14   3  -3      575.74      553.58     79.87 o 
  15   3  -3     2077.00     1990.16    196.85 o 
  16   3  -3       67.26       11.11     45.89 o 
  17   3  -3     3195.75     2991.94    167.93 o 
  18   3  -3       25.64       71.15     69.47 o 
  19   3  -3      160.18      214.86     48.28 o 
  20   3  -3      892.86      962.62    173.44 o 
  21   3  -3     2157.99     1915.22    121.45 o 
  22   3  -3      373.85      242.41     87.68 o 
  23   3  -3      747.33      802.00    176.96 o 
  24   3  -3      185.00      116.71     71.07 o 
  25   3  -3      664.54      708.63    156.30 o 
  26   3  -3       82.16       22.26     53.61 o 
  27   3  -3      212.83      245.99     63.32 o 
  28   3  -3      159.45      156.23     61.82 o 
  29   3  -3      379.67      264.79     65.12 o 
   1   4  -3     2509.67     2500.95     57.15 o 
   2   4  -3     3838.17     3947.74     73.42 o 
   3   4  -3      686.05      807.13     24.26 o 
   4   4  -3     1185.00     1093.02     28.58 o 
   5   4  -3     1888.01     1878.42     46.77 o 
   6   4  -3     1696.81     1826.95     43.04 o 
   7   4  -3    14101.03    15531.93    247.16 o 
   8   4  -3      624.74      689.75     38.62 o 
   9   4  -3      979.13     1010.81     52.88 o 
  10   4  -3     2020.04     1766.46     77.59 o 
  11   4  -3       92.65      110.98     33.06 o 
  12   4  -3      219.14      235.80     44.15 o 
  13   4  -3      198.48      135.64     41.67 o 
  14   4  -3      158.96      184.44     18.06 o 
  15   4  -3     1407.72     1458.85     78.20 o 
  16   4  -3     1127.43     1352.29    238.70 o 
  17   4  -3     1501.67     1517.89    130.37 o 
  18   4  -3       50.24       65.90     43.78 o 
  19   4  -3       24.63       44.77     34.54 o 
  20   4  -3     3439.85     3319.78    178.33 o 
  21   4  -3      800.24      764.80     68.85 o 
  22   4  -3      638.69      784.31     73.53 o 
  23   4  -3      798.22      983.32     79.73 o 
  24   4  -3      505.43      475.10     65.81 o 
  25   4  -3       83.30      106.14     49.48 o 
  26   4  -3      978.66     1138.70     92.60 o 
  27   4  -3      142.44      240.67     58.09 o 
  28   4  -3       82.64       64.92     48.33 o 
  29   4  -3      390.44      444.10     73.43 o 
   1   5  -3     8398.64     8764.85    146.42 o 
   2   5  -3     3309.23     3103.03     63.04 o 
   3   5  -3       21.61       24.08      9.75 o 
   4   5  -3     9969.05    10828.89    165.32 o 
   5   5  -3    10644.78    10809.94    165.90 o 
   6   5  -3     2351.95     2787.68     55.79 o 
   7   5  -3      300.78      273.67     17.54 o 
   8   5  -3     2222.65     2215.28     52.65 o 
   9   5  -3      499.81      548.61     29.34 o 
  10   5  -3      125.55       80.76     16.92 o 
  11   5  -3       73.40       60.27     13.57 o 
  12   5  -3      920.75      898.32     35.58 o 
  13   5  -3      165.99      198.80     18.51 o 
  14   5  -3      984.87      931.97     53.25 o 
  15   5  -3      425.60      470.93     69.85 o 
  16   5  -3     2731.48     2643.75    142.68 o 
  17   5  -3      827.99      768.53     78.22 o 
  18   5  -3     3386.35     3143.41    149.01 o 
  19   5  -3     1149.38     1106.88     66.29 o 
  20   5  -3      939.52      892.70     70.86 o 
  21   5  -3      187.32      237.81     56.52 o 
  22   5  -3     1399.81     1393.84    110.74 o 
  23   5  -3      480.10      504.33     80.68 o 
  24   5  -3       23.57      -52.99     35.33 o 
  25   5  -3       10.42       37.48     43.67 o 
  26   5  -3      566.66      734.72     79.67 o 
  27   5  -3       66.68       22.70     47.29 o 
  28   5  -3      390.32      400.51     70.39 o 
  29   5  -3       28.84      -22.20     45.03 o 
   1   6  -3     3039.86     3157.53     65.81 o 
   2   6  -3     3737.75     3603.77     66.53 o 
   3   6  -3     1372.36     1301.30     43.54 o 
   4   6  -3     7643.08     8233.11    131.40 o 
   5   6  -3     1328.60     1214.45     33.60 o 
   6   6  -3     1730.60     1648.39     44.82 o 
   7   6  -3     1439.05     1681.77     42.21 o 
   8   6  -3    16457.53    17317.08    278.82 o 
   9   6  -3      983.36      870.20     62.70 o 
  10   6  -3      336.56      311.65     20.29 o 
  11   6  -3      338.07      354.13     23.66 o 
  12   6  -3      679.78      637.99     33.70 o 
  13   6  -3       79.84       49.90     15.44 o 
  14   6  -3     1661.94     1582.16     79.08 o 
  15   6  -3      816.66      818.41     83.59 o 
  16   6  -3     1778.55     1867.55    142.19 o 
  17   6  -3      807.91      794.41     82.13 o 
  18   6  -3     3981.78     3821.67    142.05 o 
  19   6  -3       20.50       44.19     34.51 o 
  20   6  -3       48.15       98.41     40.47 o 
  21   6  -3      128.74       86.03     40.77 o 
  22   6  -3      629.08      720.20     68.58 o 
  23   6  -3      213.08      310.32     55.44 o 
  24   6  -3       33.73       58.47     42.06 o 
  25   6  -3      299.09      351.55     60.55 o 
  26   6  -3      210.00      247.65     57.86 o 
  27   6  -3       51.39       54.31     51.90 o 
  28   6  -3      359.50      308.52     87.97 o 
  29   6  -3      141.90      188.66     61.56 o 
   1   7  -3     4386.97     4335.53     85.53 o 
   2   7  -3     3296.77     3494.26     66.51 o 
   3   7  -3      202.31      287.59     24.60 o 
   4   7  -3     3249.75     3276.02     64.08 o 
   5   7  -3      301.63      261.30     17.98 o 
   6   7  -3     9058.77    10087.31    174.52 o 
   7   7  -3     1062.66     1207.02     36.35 o 
   8   7  -3     4340.65     4606.13     92.14 o 
   9   7  -3     5402.38     5185.65    102.43 o 
  10   7  -3      402.25      421.14     26.28 o 
  11   7  -3      137.26      116.63     20.19 o 
  12   7  -3      546.92      551.39     28.38 o 
  13   7  -3     2543.99     2527.04     68.50 o 
  14   7  -3       75.19       90.36     27.41 o 
  15   7  -3     3804.88     3932.95    118.71 o 
  16   7  -3     1423.35     1261.20     66.52 o 
  17   7  -3     4490.91     4212.66    128.18 o 
  18   7  -3      511.76      438.06     48.09 o 
  19   7  -3     1273.31     1489.12     71.97 o 
  20   7  -3     1368.28     1230.33     69.26 o 
  21   7  -3     1101.33     1015.32     64.92 o 
  22   7  -3      116.43       72.76     34.58 o 
  23   7  -3      330.51      463.57     62.43 o 
  24   7  -3      107.48       67.64     43.21 o 
  25   7  -3      346.02      394.43     63.30 o 
  26   7  -3        1.56      -12.84     41.69 o 
  27   7  -3      380.02      513.14     75.05 o 
  28   7  -3      217.99      323.07     83.69 o 
   1   8  -3     1483.60     1416.77     38.77 o 
   2   8  -3     6953.39     6942.29    116.00 o 
   3   8  -3     1860.23     2079.58     47.79 o 
   4   8  -3      956.10     1049.33     34.56 o 
   5   8  -3     1318.34     1282.84     37.69 o 
   6   8  -3     3390.78     3195.74     65.79 o 
   7   8  -3      190.53      203.49     18.41 o 
   8   8  -3      161.42      145.95     16.46 o 
   9   8  -3      452.15      425.34     27.14 o 
  10   8  -3      313.09      278.38     22.49 o 
  11   8  -3      645.38      726.22     40.38 o 
  12   8  -3      719.86      672.09     32.91 o 
  13   8  -3      317.22      337.00     37.92 o 
  14   8  -3      110.21       97.67     29.60 o 
  15   8  -3     1494.39     1401.17     69.60 o 
  16   8  -3     3022.16     3021.97    104.51 o 
  17   8  -3      416.21      460.91     48.44 o 
  18   8  -3      685.09      638.79     55.28 o 
  19   8  -3     1754.95     1810.93     74.33 o 
  20   8  -3      444.19      460.47     49.60 o 
  21   8  -3      304.22      316.44     51.39 o 
  22   8  -3      154.31      131.85     38.70 o 
  23   8  -3       79.78      115.41     45.83 o 
  24   8  -3        8.51      -39.34     36.28 o 
  25   8  -3       61.14       87.66     47.74 o 
  26   8  -3      144.68      167.60     94.43 o 
  27   8  -3      445.11      530.86     76.19 o 
  28   8  -3       87.92       74.62     53.25 o 
   1   9  -3     1222.20     1233.13     35.47 o 
   2   9  -3      748.27      652.62     24.79 o 
   3   9  -3      122.02      100.07     16.21 o 
   4   9  -3     5256.46     5348.52     95.99 o 
   5   9  -3     2444.41     2559.85     56.80 o 
   6   9  -3     3185.65     3601.10     72.68 o 
   7   9  -3     1374.13     1291.80     39.33 o 
   8   9  -3      729.33      753.96     34.67 o 
   9   9  -3       99.02       69.04     17.15 o 
  10   9  -3     2831.28     2814.46     71.01 o 
  11   9  -3     1333.57     1387.78     49.16 o 
  12   9  -3     1846.80     1695.11     48.42 o 
  13   9  -3      416.04      415.36     37.26 o 
  14   9  -3     2346.43     2295.47    117.14 o 
  15   9  -3      181.50      119.39     33.53 o 
  16   9  -3     1476.18     1383.94     71.63 o 
  17   9  -3     1714.43     1856.08     83.70 o 
  18   9  -3     2006.06     2035.52     77.96 o 
  19   9  -3      275.27      294.10     42.47 o 
  20   9  -3      253.93      181.11     44.06 o 
  21   9  -3      546.46      515.40     75.86 o 
  22   9  -3      491.74      477.87     63.95 o 
  23   9  -3        3.06       78.45     43.28 o 
  24   9  -3       38.68        6.45     40.47 o 
  25   9  -3      129.67      172.28     52.95 o 
  26   9  -3      842.55      926.72     87.42 o 
  27   9  -3       92.82      165.22     57.02 o 
   1  10  -3     4600.50     4604.54     83.52 o 
   2  10  -3      831.39      806.69     30.62 o 
   3  10  -3      265.26      313.82     24.24 o 
   4  10  -3     4455.85     4846.55     91.08 o 
   5  10  -3      615.06      727.05     31.11 o 
   6  10  -3      730.49      804.00     33.47 o 
   7  10  -3      197.83      186.72     20.83 o 
   8  10  -3     1031.63     1106.18     47.29 o 
   9  10  -3      890.16      866.45     39.04 o 
  10  10  -3      834.02      793.56     56.72 o 
  11  10  -3      168.49      153.97     24.92 o 
  12  10  -3     1252.80     1183.04     42.25 o 
  13  10  -3     1718.39     1643.73     65.07 o 
  14  10  -3     1680.15     1562.45     72.83 o 
  15  10  -3      120.79       86.89     36.62 o 
  16  10  -3       42.92       15.03     30.32 o 
  17  10  -3      861.14      900.35     62.78 o 
  18  10  -3      505.00      599.93     48.02 o 
  19  10  -3      308.91      311.12     43.02 o 
  20  10  -3      265.56      341.09     46.75 o 
  21  10  -3      522.14      645.51     58.66 o 
  22  10  -3      266.46      175.10     48.50 o 
  23  10  -3       65.14       47.82     43.10 o 
  24  10  -3      825.05      913.70     83.08 o 
  25  10  -3      455.29      755.33    166.71 o 
  26  10  -3       99.58       56.25     67.61 o 
  27  10  -3      136.78      124.51     75.12 o 
   1  11  -3      277.04      288.08     17.88 o 
   2  11  -3     1708.57     1644.18     39.58 o 
   3  11  -3     1691.02     1599.25     47.12 o 
   4  11  -3      731.65      764.33     30.49 o 
   5  11  -3     1972.39     1940.33     52.02 o 
   6  11  -3       35.41       32.68     16.18 o 
   7  11  -3       60.69       48.47     17.52 o 
   8  11  -3      245.52      194.50     38.48 o 
   9  11  -3     2042.33     1995.52     60.30 o 
  10  11  -3      704.78      731.50     38.86 o 
  11  11  -3      323.11      271.45     29.20 o 
  12  11  -3     1130.39     1041.22     47.42 o 
  13  11  -3     1092.20      975.83     52.13 o 
  14  11  -3      164.87       74.15     29.48 o 
  15  11  -3     1363.89     1400.59     72.54 o 
  16  11  -3      906.93      948.50     63.19 o 
  17  11  -3      572.35      604.93     55.06 o 
  18  11  -3     1661.28     1601.46     93.88 o 
  19  11  -3      324.81      353.92     46.84 o 
  20  11  -3      194.11      210.34     42.36 o 
  21  11  -3       87.70      145.15     74.52 o 
  22  11  -3        1.81      -46.12     44.97 o 
  23  11  -3      413.10      457.62     96.86 o 
  24  11  -3      206.47      239.33     74.04 o 
  25  11  -3       85.13       52.29     60.77 o 
  26  11  -3      118.20      136.98     73.12 o 
   1  12  -3       20.89       13.76     11.79 o 
   2  12  -3      570.25      565.15     24.52 o 
   3  12  -3      819.52      748.61     33.63 o 
   4  12  -3      118.51      107.79     16.10 o 
   5  12  -3      105.25      102.75     19.08 o 
   6  12  -3      783.63      804.72     33.93 o 
   7  12  -3      967.90     1024.44     40.79 o 
   8  12  -3      558.16      567.57     63.37 o 
   9  12  -3     2128.80     2059.70     67.35 o 
  10  12  -3     1644.73     1647.74     65.81 o 
  11  12  -3      518.62      484.36     36.07 o 
  12  12  -3     1294.56     1114.22     65.37 o 
  13  12  -3     1497.27     1517.35     58.78 o 
  14  12  -3     1986.55     2015.72     88.91 o 
  15  12  -3      348.04      373.00     40.83 o 
  16  12  -3       80.97       52.85     32.47 o 
  17  12  -3      551.43      610.42     56.17 o 
  18  12  -3      203.47      138.76     42.34 o 
  19  12  -3       33.30       43.94     39.86 o 
  20  12  -3       83.62       58.47     41.92 o 
  21  12  -3      202.19      298.57     66.78 o 
  22  12  -3       89.79      108.38     56.88 o 
  23  12  -3     1449.88     1601.91    245.97 o 
  24  12  -3       66.86      192.61    151.79 o 
  25  12  -3       81.56       85.97     62.33 o 
   1  13  -3      470.74      550.16     29.68 o 
   2  13  -3       32.80       21.60     16.29 o 
   3  13  -3      648.23      683.55     35.80 o 
   4  13  -3      186.25      199.25     19.47 o 
   5  13  -3      416.24      439.52     28.19 o 
   6  13  -3     1651.03     1587.34     47.62 o 
   7  13  -3      828.31      793.45     36.28 o 
   8  13  -3     1073.66     1013.07     76.35 o 
   9  13  -3     1200.72     1101.78     51.85 o 
  10  13  -3      576.19      537.37     38.20 o 
  11  13  -3       99.32      114.77     25.87 o 
  12  13  -3     1617.32     1623.55     60.82 o 
  13  13  -3      395.93      396.43     36.45 o 
  14  13  -3      592.56      519.32     40.34 o 
  15  13  -3      217.49      222.19     37.28 o 
  16  13  -3      122.01      120.43     35.87 o 
  17  13  -3      439.47      244.26     50.87 o 
  18  13  -3      206.47      177.42     47.80 o 
  19  13  -3       41.03       31.37     41.93 o 
  20  13  -3      331.78      391.14     72.74 o 
  21  13  -3      841.32      840.55     97.98 o 
  22  13  -3      460.54      406.31    153.70 o 
  23  13  -3      564.20      407.93     81.70 o 
  24  13  -3      137.09       96.66     64.85 o 
  25  13  -3      699.13      689.88    102.04 o 
   1  14  -3      813.75      740.44     38.68 o 
   2  14  -3     1753.49     1739.97     56.54 o 
   3  14  -3      373.07      370.70     33.59 o 
   4  14  -3      742.78      761.22     40.50 o 
   5  14  -3       57.07        7.34     21.14 o 
   6  14  -3      868.22      822.55     48.89 o 
   7  14  -3      161.69      193.91     23.89 o 
   8  14  -3     1187.28     1011.97     41.82 o 
   9  14  -3      190.69      180.12     25.21 o 
  10  14  -3        9.85        6.76     21.47 o 
  11  14  -3      232.62      239.05     31.12 o 
  12  14  -3      609.06      618.44     42.72 o 
  13  14  -3     1211.29     1200.14     84.65 o 
  14  14  -3      510.95      528.43     41.93 o 
  15  14  -3      299.34      310.71     41.43 o 
  16  14  -3      265.59      292.38     52.92 o 
  17  14  -3      638.73      576.80     65.55 o 
  18  14  -3       33.92       12.11     40.45 o 
  19  14  -3      174.26      199.79     50.52 o 
  20  14  -3      876.49     1033.26    109.10 o 
  21  14  -3        4.43      -10.17     49.88 o 
  22  14  -3      159.27      214.09     71.18 o 
  23  14  -3       11.51       22.43     61.55 o 
  24  14  -3      717.69      963.76    203.12 o 
   1  15  -3      240.05      223.10     32.15 o 
   2  15  -3     1767.09     1713.72     67.70 o 
   3  15  -3     2808.25     2796.54     83.59 o 
   4  15  -3        4.41      -30.76     20.54 o 
   5  15  -3     1400.10     1387.95     54.86 o 
   6  15  -3      584.50      606.96     39.69 o 
   7  15  -3     2051.88     1919.69     83.02 o 
   8  15  -3      563.79      586.58     40.31 o 
   9  15  -3      506.86      486.11     44.75 o 
  10  15  -3      477.79      384.54     38.81 o 
  11  15  -3     1158.88     1085.57     49.40 o 
  12  15  -3      640.80      745.36     50.64 o 
  13  15  -3      474.12      441.54     40.02 o 
  14  15  -3      431.17      474.35     42.68 o 
  15  15  -3      172.62      108.87     39.62 o 
  16  15  -3       92.03      103.49     39.45 o 
  17  15  -3       56.29       -1.13     44.52 o 
  18  15  -3      158.20      143.35     49.80 o 
  19  15  -3      313.68      305.96     71.81 o 
  20  15  -3      465.08      233.02    119.58 o 
  21  15  -3      721.97      784.55     99.78 o 
  22  15  -3      252.18      321.73     81.48 o 
  23  15  -3      772.37      794.22    147.27 o 
   1  16  -3      207.17      172.58     33.36 o 
   2  16  -3      206.69      171.26     31.93 o 
   3  16  -3      683.44      672.86     46.61 o 
   4  16  -3       25.55       33.18     26.23 o 
   5  16  -3     2785.69     2681.32     84.70 o 
   6  16  -3      824.32      905.10     52.73 o 
   7  16  -3      401.06      430.24     42.77 o 
   8  16  -3      181.06      136.33     34.39 o 
   9  16  -3      957.42     1096.16     83.79 o 
  10  16  -3      463.71      433.34     41.61 o 
  11  16  -3      910.36      864.16     53.15 o 
  12  16  -3       54.62       41.51     28.78 o 
  13  16  -3      700.96      751.66     52.45 o 
  14  16  -3      595.79      559.32     53.15 o 
  15  16  -3      364.97      405.76     64.94 o 
  16  16  -3      195.91      171.08     53.35 o 
  17  16  -3       87.80       62.22     87.60 o 
  18  16  -3      257.98      236.71    203.89 o 
  19  16  -3       22.17      -37.95     80.79 o 
  20  16  -3      443.37      579.95     94.18 o 
  21  16  -3      121.78      324.36     80.28 o 
  22  16  -3       72.34       45.58     83.31 o 
   1  17  -3     2329.40     2340.35     81.24 o 
   2  17  -3      848.24      861.61     53.50 o 
   3  17  -3     1448.38     1508.03     66.66 o 
   4  17  -3     2223.31     2134.18    149.00 o 
   5  17  -3      738.30      837.92     53.89 o 
   6  17  -3     1038.89     1102.10     59.77 o 
   7  17  -3       44.83       89.12     30.89 o 
   8  17  -3      647.45      669.16     55.09 o 
   9  17  -3      399.72      310.01     68.26 o 
  10  17  -3      177.66      134.87     36.42 o 
  11  17  -3      124.44      110.57     38.20 o 
  12  17  -3       51.30       60.53     35.14 o 
  13  17  -3       57.37       42.36     34.91 o 
  14  17  -3        2.08       55.93     36.08 o 
  15  17  -3      231.41      243.25     44.20 o 
  16  17  -3      136.31       99.12     47.15 o 
  17  17  -3      177.64      207.77     59.92 o 
  18  17  -3       76.54       15.86     63.98 o 
  19  17  -3      484.82      565.53    130.98 o 
  20  17  -3      167.60      412.21    126.39 o 
  21  17  -3      693.99      593.22    141.08 o 
   1  18  -3      107.98      112.86     32.00 o 
   2  18  -3     1044.32     1170.78     62.03 o 
   3  18  -3      205.15      187.83     36.31 o 
   4  18  -3     1274.42     1207.73     63.42 o 
   5  18  -3      222.65      294.76     42.77 o 
   6  18  -3     1713.22     1745.80     81.83 o 
   7  18  -3      455.08      523.26     52.27 o 
   8  18  -3      456.10      462.07     58.60 o 
   9  18  -3      195.94      130.19     59.40 o 
  10  18  -3      370.10      404.41     50.61 o 
  11  18  -3       91.20       37.48     36.53 o 
  12  18  -3       40.16      -11.77     45.78 o 
  13  18  -3       29.12       35.90     32.72 o 
  14  18  -3       18.17        3.45     36.32 o 
  15  18  -3      170.35      150.81     43.91 o 
  16  18  -3      502.73      370.73     82.29 o 
  17  18  -3       74.33      106.47     50.79 o 
  18  18  -3       84.51        7.33     69.99 o 
  19  18  -3       27.06      115.36     74.28 o 
   1  19  -3       75.99      116.35     33.96 o 
   2  19  -3     4775.23     4881.44    128.87 o 
   3  19  -3      798.13      881.68     58.87 o 
   4  19  -3      119.28      123.42     35.81 o 
   5  19  -3     1251.92     1339.88     68.67 o 
   6  19  -3      176.79      173.64     41.21 o 
   7  19  -3     1139.75     1028.83     68.54 o 
   8  19  -3      588.85      604.89     57.39 o 
   9  19  -3      167.79      101.46     58.46 o 
  10  19  -3       58.06       86.92     48.70 o 
  11  19  -3      360.61      404.76     52.75 o 
  12  19  -3      167.21      156.41     46.27 o 
  13  19  -3       44.70       65.10     39.60 o 
  14  19  -3      123.95      114.18     43.29 o 
  15  19  -3      186.77      134.31     46.75 o 
  16  19  -3      691.56      938.89     83.88 o 
  17  19  -3      284.68      218.66     87.46 o 
  18  19  -3       78.76      169.72     86.51 o 
   1  20  -3     1209.90     1170.35     67.44 o 
   2  20  -3       19.64       18.43     31.76 o 
   3  20  -3      925.23      946.23     67.13 o 
   4  20  -3      219.39      213.32     40.86 o 
   5  20  -3     1225.16     1448.15    100.52 o 
   6  20  -3      107.26      145.77     40.37 o 
   7  20  -3       35.84      -19.93     35.11 o 
   8  20  -3       90.37      114.52     40.48 o 
   9  20  -3     1154.48     1188.90     83.47 o 
  10  20  -3       61.52       27.99     39.41 o 
  11  20  -3      114.39       61.50     40.47 o 
  12  20  -3       56.21        9.00     43.53 o 
  13  20  -3       15.80       23.74     40.71 o 
  14  20  -3      452.55      484.22     62.21 o 
  15  20  -3      261.59      210.80     50.97 o 
  16  20  -3      239.32      318.37     76.87 o 
   1  21  -3     1419.17     1465.22     76.50 o 
   2  21  -3       72.06      124.39     37.19 o 
   3  21  -3     1786.94     1895.39     85.17 o 
   4  21  -3      132.56      128.66     37.00 o 
   5  21  -3     3392.27     3543.78    123.37 o 
   6  21  -3       37.76       18.19     36.88 o 
   7  21  -3      268.00      221.46     48.08 o 
   8  21  -3       49.38       49.92     41.67 o 
   9  21  -3       78.14       72.02     38.64 o 
  10  21  -3      290.07      272.41     89.41 o 
  11  21  -3      214.58      219.54     50.22 o 
  12  21  -3       42.07      -31.54     39.76 o 
  13  21  -3       74.72       49.63     46.25 o 
  14  21  -3       27.60       84.85     47.16 o 
   1  22  -3      131.10      190.68     43.76 o 
   2  22  -3     1121.37     1003.96     68.52 o 
   3  22  -3      190.57      281.02     49.83 o 
   4  22  -3      269.82      329.19     53.93 o 
   5  22  -3       66.74      102.39     42.87 o 
   6  22  -3      328.15      342.92     53.66 o 
   7  22  -3      301.30      358.64     54.91 o 
   8  22  -3      833.45      840.32     72.30 o 
   9  22  -3        6.00       71.90     44.00 o 
  10  22  -3      462.03      469.27     62.35 o 
  11  22  -3      286.36      239.13     54.34 o 
   1  23  -3      293.78      258.03     48.18 o 
   2  23  -3      393.26      399.69     62.00 o 
   3  23  -3      204.49      147.89     48.99 o 
   4  23  -3      423.89      415.15     58.47 o 
   5  23  -3      175.21      138.63     47.37 o 
   6  23  -3      617.94      575.48     66.96 o 
   7  23  -3       11.64       55.65     43.04 o 
   8  23  -3       58.89      107.90     46.17 o 
   2   0  -2      779.08      700.18     51.11 o 
   4   0  -2    19065.29    18596.17    513.77 o 
   6   0  -2      693.56      558.95     57.84 o 
   8   0  -2     1477.88     1301.97     96.55 o 
  10   0  -2     5694.92     5512.33    229.59 o 
  12   0  -2     6720.81     7304.30    221.71 o 
  14   0  -2     1095.43      839.75     52.64 o 
  16   0  -2     2629.22     2527.49    102.20 o 
  18   0  -2      832.77      862.15     60.56 o 
  20   0  -2     1879.81     1807.22    158.06 o 
  22   0  -2     3112.32     3080.73    219.27 o 
  24   0  -2      440.85      268.23     92.42 o 
  26   0  -2       40.25       80.33     76.35 o 
  28   0  -2     1216.55     1258.36    169.69 o 
  30   0  -2       24.82       70.69     91.81 o 
   0   1  -2      665.29      736.90     39.94 o 
   1   1  -2      167.53      166.59     15.45 o 
   2   1  -2     4875.83     4636.73     80.24 o 
   3   1  -2     3057.63     3155.67     50.71 o 
   4   1  -2      686.38      572.83     44.14 o 
   5   1  -2      144.05       77.49     36.73 o 
   6   1  -2      166.46       32.60     61.20 o 
   7   1  -2     2863.74     2953.73    161.58 o 
   8   1  -2    16933.28    16682.74    448.91 o 
   9   1  -2      396.41      475.61     47.00 o 
  10   1  -2     1252.82     1390.67    102.11 o 
  11   1  -2    18314.30    18290.53    419.49 o 
  12   1  -2     1646.06     1526.93     58.66 o 
  13   1  -2      805.50      756.59     41.53 o 
  14   1  -2     3333.54     3241.23     89.63 o 
  15   1  -2       64.51       53.60     18.13 o 
  16   1  -2      640.43      719.18     44.59 o 
  17   1  -2      747.11      696.83     45.66 o 
  18   1  -2     1836.81     1725.26    102.94 o 
  19   1  -2      344.68      438.88     60.94 o 
  20   1  -2      796.20      765.53     77.01 o 
  21   1  -2       74.66       48.15     66.02 o 
  22   1  -2      489.24      545.33     74.44 o 
  23   1  -2      210.53       97.06     51.61 o 
  24   1  -2      463.74      490.94     75.95 o 
  25   1  -2       16.08       43.13     47.44 o 
  26   1  -2      807.16      863.21     99.89 o 
  27   1  -2       79.68      130.36     57.39 o 
  28   1  -2       65.87      227.63    127.92 o 
  29   1  -2      126.22      104.21     61.57 o 
  30   1  -2      144.68       93.43     78.04 o 
   0   2  -2     1642.88     1697.47     58.36 o 
   1   2  -2    15612.49    15587.63    259.48 o 
   2   2  -2    24029.60    23387.91    353.72 o 
   3   2  -2     8995.20     9165.05    160.36 o 
   4   2  -2     2374.72     2395.56     39.99 o 
   5   2  -2      176.86      185.94     17.65 o 
   6   2  -2      424.97      490.63     38.52 o 
   7   2  -2     4876.97     4952.82    373.58 o 
   8   2  -2      121.67      121.68     23.13 o 
   9   2  -2      966.91     1024.82     39.03 o 
  10   2  -2      932.36      827.30     72.92 o 
  11   2  -2     1433.19     1394.91     58.42 o 
  12   2  -2      918.77      796.33     44.05 o 
  13   2  -2     4122.26     3601.05    146.36 o 
  14   2  -2      469.26      478.63     55.58 o 
  15   2  -2      729.59      710.66     42.82 o 
  16   2  -2      169.55      193.32     25.51 o 
  17   2  -2     3367.24     3280.91    103.64 o 
  18   2  -2       78.31       94.72     38.80 o 
  19   2  -2      342.74      334.71     56.49 o 
  20   2  -2      355.05      365.13     61.42 o 
  21   2  -2     3119.25     3170.49    154.06 o 
  22   2  -2      983.77     1019.86    198.23 o 
  23   2  -2     1244.78     1275.83    104.84 o 
  24   2  -2      329.67      356.56     68.32 o 
  25   2  -2     2021.35     2248.39    144.09 o 
  26   2  -2      463.41      615.16     87.25 o 
  27   2  -2     1084.65     1074.38    109.80 o 
  28   2  -2       32.01       17.77     61.20 o 
  29   2  -2      299.24      355.60    125.04 o 
  30   2  -2       87.16      129.46     57.74 o 
   0   3  -2     9125.24     8400.03    243.67 o 
   1   3  -2    16566.87    16778.23    280.95 o 
   2   3  -2      180.52      134.88     10.92 o 
   3   3  -2    12288.32    12230.00    178.71 o 
   4   3  -2     1891.42     1889.14     40.46 o 
   5   3  -2     2167.28     2454.60     49.65 o 
   6   3  -2     3676.79     3915.41     64.83 o 
   7   3  -2      931.89      835.63     44.08 o 
   8   3  -2    11106.04    11519.20    265.99 o 
   9   3  -2     4544.84     4785.16    123.30 o 
  10   3  -2     6806.22     6993.49    174.48 o 
  11   3  -2     6903.24     6859.67    187.87 o 
  12   3  -2     4716.78     4872.77    133.06 o 
  13   3  -2      344.79      398.52     43.66 o 
  14   3  -2      510.91      583.04     45.64 o 
  15   3  -2     3906.14     3981.05    117.77 o 
  16   3  -2      596.82      529.85     35.18 o 
  17   3  -2       57.45       52.12     35.35 o 
  18   3  -2       41.51       48.65     38.93 o 
  19   3  -2      829.28      916.66     81.71 o 
  20   3  -2      106.54      122.77     45.78 o 
  21   3  -2      910.12     1002.14    174.82 o 
  22   3  -2      457.67      476.26     70.47 o 
  23   3  -2      310.51      473.25     71.82 o 
  24   3  -2      265.59      256.81     52.45 o 
  25   3  -2      239.94      164.47     88.44 o 
  26   3  -2      146.51      156.44     49.95 o 
  27   3  -2       93.89       62.28     46.52 o 
  28   3  -2      384.96      400.42     69.54 o 
  29   3  -2       88.49       92.30     49.74 o 
  30   3  -2      215.54      200.90     63.33 o 
   0   4  -2     1694.71     1688.87     66.16 o 
   1   4  -2    12595.91    12454.86    217.85 o 
   2   4  -2    37911.35    38483.23    538.62 o 
   3   4  -2     3131.31     3159.64     56.90 o 
   4   4  -2      743.28      774.17     25.83 o 
   5   4  -2     1770.13     1709.36     49.03 o 
   6   4  -2     2140.19     2225.10     48.64 o 
   7   4  -2     2151.53     2114.21     52.32 o 
   8   4  -2      108.99       98.67     13.40 o 
   9   4  -2     2565.69     2603.48     68.14 o 
  10   4  -2     2946.78     3074.56     78.67 o 
  11   4  -2     1707.57     1768.64     63.50 o 
  12   4  -2      633.03      658.39     34.31 o 
  13   4  -2      375.47      422.70     28.20 o 
  14   4  -2     1516.15     1545.29     54.78 o 
  15   4  -2      214.73      216.61     25.02 o 
  16   4  -2     2187.67     2269.30     65.63 o 
  17   4  -2     2520.27     2675.93    127.98 o 
  18   4  -2     1340.90     1275.04    103.90 o 
  19   4  -2     1572.50     1350.73    127.75 o 
  20   4  -2      773.67      813.75    142.99 o 
  21   4  -2      364.37      465.17     56.71 o 
  22   4  -2      257.21      263.39     49.51 o 
  23   4  -2      540.96      511.74     62.85 o 
  24   4  -2     1344.23     1380.13    125.64 o 
  25   4  -2       26.64       74.31     42.98 o 
  26   4  -2      190.74      238.14     60.32 o 
  27   4  -2       30.87      -55.27     36.84 o 
  28   4  -2      152.06       43.56     49.12 o 
  29   4  -2      808.45      975.00     91.52 o 
   0   5  -2     1146.06     1024.63     39.82 o 
   1   5  -2      176.30      198.79     15.03 o 
   2   5  -2     1811.90     1631.57     38.40 o 
   3   5  -2     5737.27     5921.04     95.64 o 
   4   5  -2     4491.74     4108.72     71.62 o 
   5   5  -2    10121.26     9987.86    181.72 o 
   6   5  -2      393.94      423.80     20.90 o 
   7   5  -2    13323.49    13722.79    206.40 o 
   8   5  -2     2913.16     2765.04     54.31 o 
   9   5  -2      964.59     1207.80     38.99 o 
  10   5  -2      443.18      466.55     25.15 o 
  11   5  -2      195.90      208.46     21.52 o 
  12   5  -2     4190.12     4128.48    101.47 o 
  13   5  -2      347.26      393.66     28.52 o 
  14   5  -2     2465.11     2361.79     72.85 o 
  15   5  -2      409.95      357.58     29.84 o 
  16   5  -2     1857.81     1650.25     70.07 o 
  17   5  -2      960.61      994.57     64.00 o 
  18   5  -2     3165.42     3021.80    127.13 o 
  19   5  -2     3551.73     3578.28    214.34 o 
  20   5  -2       18.30       46.00     41.92 o 
  21   5  -2       70.07       77.43     36.98 o 
  22   5  -2     2163.74     2091.06    123.20 o 
  23   5  -2      243.96      249.54     50.86 o 
  24   5  -2      433.16      451.95     76.54 o 
  25   5  -2      205.55      206.81     53.49 o 
  26   5  -2      255.65      325.00     60.66 o 
  27   5  -2      379.32      409.86     65.84 o 
  28   5  -2      231.53      177.28     67.10 o 
  29   5  -2      191.18      168.37     59.57 o 
   0   6  -2     3109.46     3401.78     83.31 o 
   1   6  -2     1307.61     1256.15     35.30 o 
   2   6  -2      556.50      551.69     21.76 o 
   3   6  -2      186.37      214.07     13.67 o 
   4   6  -2      319.55      349.91     17.25 o 
   5   6  -2     8592.36     8736.30    147.61 o 
   6   6  -2      678.67      816.67     36.38 o 
   7   6  -2       14.25       27.61     11.50 o 
   8   6  -2     3464.26     3583.26     74.73 o 
   9   6  -2     1932.72     1837.73     43.33 o 
  10   6  -2       77.48      100.54     16.06 o 
  11   6  -2      624.76      725.63     33.65 o 
  12   6  -2      399.97      406.54     47.84 o 
  13   6  -2      911.37      862.95     38.19 o 
  14   6  -2     1122.44     1153.40     45.04 o 
  15   6  -2       97.60      112.30     22.71 o 
  16   6  -2     1265.53     1344.36     64.83 o 
  17   6  -2      282.64      314.36     69.44 o 
  18   6  -2     1221.42     1302.46     75.92 o 
  19   6  -2     1778.89     1792.14    162.67 o 
  20   6  -2      449.47      357.33     50.32 o 
  21   6  -2     1039.50     1095.40    152.37 o 
  22   6  -2      101.34       50.18     39.63 o 
  23   6  -2       84.34      103.60     42.70 o 
  24   6  -2      179.10      166.05     48.66 o 
  25   6  -2      510.66      648.35     71.47 o 
  26   6  -2       16.55       48.72     45.37 o 
  27   6  -2       59.73      100.81     47.95 o 
  28   6  -2      999.94     1200.83     97.99 o 
  29   6  -2      787.29      857.79     89.98 o 
   0   7  -2     6010.08     5533.72    124.88 o 
   1   7  -2      722.51      828.16     25.53 o 
   2   7  -2      197.89      187.12     17.33 o 
   3   7  -2     2158.12     2122.44     45.33 o 
   4   7  -2     9634.09    10384.03    161.27 o 
   5   7  -2      590.47      561.25     35.38 o 
   6   7  -2     5716.07     5974.37    109.02 o 
   7   7  -2      510.06      566.86     25.32 o 
   8   7  -2     1717.71     1754.67     48.35 o 
   9   7  -2      241.65      225.96     21.38 o 
  10   7  -2     2670.52     2922.82     64.49 o 
  11   7  -2      305.35      281.20     22.66 o 
  12   7  -2      429.95      358.43     35.97 o 
  13   7  -2      657.43      609.76     55.57 o 
  14   7  -2      226.73      216.48     25.53 o 
  15   7  -2     4469.33     4331.72    174.23 o 
  16   7  -2      151.42      120.60     28.25 o 
  17   7  -2     1691.25     1608.36     70.71 o 
  18   7  -2      750.56      660.64     49.71 o 
  19   7  -2      697.81      775.46     53.74 o 
  20   7  -2       48.82       73.30     30.73 o 
  21   7  -2      588.91      502.92     66.54 o 
  22   7  -2      292.22      213.61     48.30 o 
  23   7  -2      589.14      627.25     79.64 o 
  24   7  -2       48.28       73.44     43.10 o 
  25   7  -2      389.74      424.13    102.67 o 
  26   7  -2      161.00      191.36     53.60 o 
  27   7  -2      300.62      315.30    112.61 o 
  28   7  -2       13.85       74.85     49.97 o 
   0   8  -2      247.33      330.28     25.64 o 
   1   8  -2        7.31       39.03     11.81 o 
   2   8  -2     1137.05     1167.57     30.64 o 
   3   8  -2      127.13      146.87     14.98 o 
   4   8  -2      176.92      171.65     16.08 o 
   5   8  -2    10720.86    11255.75    187.01 o 
   6   8  -2     2023.50     2069.43     52.60 o 
   7   8  -2      371.77      355.93     22.18 o 
   8   8  -2      626.48      598.22     29.55 o 
   9   8  -2      646.77      612.24     30.78 o 
  10   8  -2      495.00      466.01     28.75 o 
  11   8  -2      274.70      309.94     24.62 o 
  12   8  -2      251.87      254.79     23.61 o 
  13   8  -2       51.87       40.93     19.14 o 
  14   8  -2       48.65       29.75     19.18 o 
  15   8  -2     1167.16     1216.43     63.11 o 
  16   8  -2      821.22      810.33     47.59 o 
  17   8  -2     2432.51     2383.85     85.53 o 
  18   8  -2      328.99      338.99     40.46 o 
  19   8  -2      307.09      309.65     41.11 o 
  20   8  -2      205.20      169.09     36.15 o 
  21   8  -2     1424.10     1478.35     88.29 o 
  22   8  -2      272.56      243.97     60.25 o 
  23   8  -2      484.86      455.67    103.69 o 
  24   8  -2       29.85       19.20     37.49 o 
  25   8  -2      523.79      431.64     64.86 o 
  26   8  -2       60.51       86.12     48.65 o 
  27   8  -2      108.86       92.05     70.49 o 
  28   8  -2      570.26      787.85     86.02 o 
   0   9  -2     1561.94     1467.54     40.90 o 
   1   9  -2     1458.16     1329.07     31.36 o 
   2   9  -2     2003.30     1980.11     40.46 o 
   3   9  -2      321.70      372.66     21.72 o 
   4   9  -2     5326.80     5301.59     94.12 o 
   5   9  -2     1310.55     1318.78     38.36 o 
   6   9  -2      695.15      678.13     31.27 o 
   7   9  -2      701.84      689.29     29.78 o 
   8   9  -2     2705.52     2790.34     67.22 o 
   9   9  -2     7680.69     7698.02    141.78 o 
  10   9  -2      726.69      680.34     34.83 o 
  11   9  -2      643.84      690.31     31.01 o 
  12   9  -2      997.23     1113.94     43.47 o 
  13   9  -2     1019.09     1078.20     65.56 o 
  14   9  -2     1638.88     1687.85     59.94 o 
  15   9  -2      843.00      848.26     63.92 o 
  16   9  -2      890.71      876.37     58.92 o 
  17   9  -2      437.95      511.27     44.31 o 
  18   9  -2      881.95      944.62     58.08 o 
  19   9  -2      512.14      471.55     46.59 o 
  20   9  -2      311.96      370.65     45.63 o 
  21   9  -2       60.72       55.87     37.98 o 
  22   9  -2      319.51      347.13     92.09 o 
  23   9  -2      174.62      212.34     51.55 o 
  24   9  -2      268.48      287.17     55.68 o 
  25   9  -2       63.00      115.13     46.32 o 
  26   9  -2      327.42      365.81     71.64 o 
  27   9  -2       35.20      101.27     51.65 o 
  28   9  -2      563.23      524.11     96.06 o 
   0  10  -2     1590.14     1786.80     61.66 o 
   1  10  -2     1152.18     1215.79     35.28 o 
   2  10  -2      259.82      285.73     16.78 o 
   3  10  -2     4355.04     4515.62     79.38 o 
   4  10  -2      562.35      600.32     25.79 o 
   5  10  -2      132.36      119.79     16.97 o 
   6  10  -2      452.35      487.89     28.33 o 
   7  10  -2       70.37       46.90     15.51 o 
   8  10  -2     2909.90     2935.32     71.17 o 
   9  10  -2     3231.29     3177.97     76.03 o 
  10  10  -2      190.54      222.15     28.98 o 
  11  10  -2      261.93      284.18     35.15 o 
  12  10  -2      254.83      262.17     24.40 o 
  13  10  -2      128.59      140.42     26.09 o 
  14  10  -2     1897.92     1918.11     65.72 o 
  15  10  -2     1288.72     1365.85     78.21 o 
  16  10  -2      516.50      490.05     43.86 o 
  17  10  -2      795.07      740.08     52.29 o 
  18  10  -2      470.16      533.03     59.70 o 
  19  10  -2      397.43      390.79     49.91 o 
  20  10  -2      526.35      571.62     52.44 o 
  21  10  -2       23.42       36.00     66.66 o 
  22  10  -2      218.99      237.58     51.16 o 
  23  10  -2      342.26      422.36     60.98 o 
  24  10  -2     1637.36     1763.29    132.99 o 
  25  10  -2       53.55       62.80    128.99 o 
  26  10  -2       16.29       29.59    104.12 o 
  27  10  -2       52.18      228.56     75.63 o 
   0  11  -2      188.96      137.06     23.60 o 
   1  11  -2    11894.80    12171.08    168.00 o 
   2  11  -2      620.68      661.07     23.95 o 
   3  11  -2     7849.58     7715.49    115.13 o 
   4  11  -2     1111.68     1125.60     35.77 o 
   5  11  -2      248.08      268.45     20.49 o 
   6  11  -2     1247.27     1137.77     39.53 o 
   7  11  -2     1282.29     1213.30     61.06 o 
   8  11  -2      453.50      510.50     31.44 o 
   9  11  -2      573.39      593.10     34.01 o 
  10  11  -2      129.55      113.36     23.07 o 
  11  11  -2      105.77       94.16     23.36 o 
  12  11  -2      295.63      284.34     31.07 o 
  13  11  -2      496.54      437.39     33.73 o 
  14  11  -2     3954.07     3844.10     93.58 o 
  15  11  -2        7.58       -5.49     23.92 o 
  16  11  -2      259.74      276.93     38.57 o 
  17  11  -2       63.30       52.83     29.33 o 
  18  11  -2      463.38      438.85     45.51 o 
  19  11  -2      281.11      309.62     59.31 o 
  20  11  -2      869.56      929.14    113.92 o 
  21  11  -2      279.69      279.26     66.90 o 
  22  11  -2        3.56       19.12     73.14 o 
  23  11  -2      251.22      317.67     70.43 o 
  24  11  -2       38.23      -16.51     54.66 o 
  25  11  -2      155.73      143.48     68.84 o 
  26  11  -2      103.64       72.32     65.57 o 
   0  12  -2      780.83      859.57     47.75 o 
   1  12  -2      258.81      245.60     20.92 o 
   2  12  -2       49.19       42.13     13.03 o 
   3  12  -2     2768.93     2795.15     54.89 o 
   4  12  -2       63.94       46.10     13.23 o 
   5  12  -2      197.13      180.45     19.99 o 
   6  12  -2      211.33      184.30     20.22 o 
   7  12  -2     1290.23     1206.48     59.49 o 
   8  12  -2      377.54      337.14     28.86 o 
   9  12  -2      209.50      229.42     26.75 o 
  10  12  -2        7.30      -13.87     18.54 o 
  11  12  -2      540.39      592.16     38.49 o 
  12  12  -2      904.66      953.69     46.45 o 
  13  12  -2     2356.97     2334.07     75.36 o 
  14  12  -2      114.15      122.80     33.47 o 
  15  12  -2       90.87       85.46     35.50 o 
  16  12  -2       26.22        0.97     31.00 o 
  17  12  -2      988.49     1131.20     78.95 o 
  18  12  -2      843.36      916.46     79.04 o 
  19  12  -2      314.53      282.38     50.09 o 
  20  12  -2      151.86      193.88     59.99 o 
  21  12  -2     1459.45     1482.00    117.43 o 
  22  12  -2      399.94      251.13     64.70 o 
  23  12  -2      381.23      431.38     79.02 o 
  24  12  -2       14.41        9.63     53.38 o 
  25  12  -2     1543.89     1621.59    133.08 o 
  26  12  -2      168.46      204.52     91.96 o 
   0  13  -2    10310.39     9695.21    218.72 o 
   1  13  -2      130.47      121.31     18.38 o 
   2  13  -2      187.61      262.50     23.21 o 
   3  13  -2      135.89      125.34     15.79 o 
   4  13  -2     3474.13     3406.19     64.76 o 
   5  13  -2      130.56      134.90     19.30 o 
   6  13  -2     2822.85     2825.30     67.90 o 
   7  13  -2     1128.86     1027.78     41.20 o 
   8  13  -2     1072.35     1005.10     53.76 o 
   9  13  -2     1435.42     1430.64     50.14 o 
  10  13  -2      821.38      786.97     52.20 o 
  11  13  -2       95.47       92.06     25.40 o 
  12  13  -2     1917.95     1802.99     63.08 o 
  13  13  -2      565.19      525.45     39.55 o 
  14  13  -2       14.14       64.47     32.01 o 
  15  13  -2       70.50       76.93     34.50 o 
  16  13  -2      105.36      150.40     41.11 o 
  17  13  -2     1520.00     1496.05     88.71 o 
  18  13  -2      111.29      126.41     44.10 o 
  19  13  -2      201.34      168.08     77.42 o 
  20  13  -2      221.04      134.93     79.11 o 
  21  13  -2       24.18       68.67     95.33 o 
  22  13  -2       43.71      -31.58     51.04 o 
  23  13  -2      476.06      544.29     90.10 o 
  24  13  -2      493.31      593.41    131.67 o 
  25  13  -2      146.05       98.72     80.10 o 
   0  14  -2      119.15      119.38     36.44 o 
   1  14  -2     2016.86     2004.30     70.71 o 
   2  14  -2      161.78      157.56     24.27 o 
   3  14  -2        4.12       -3.42     17.91 o 
   4  14  -2       29.26       44.80     20.17 o 
   5  14  -2      523.72      539.92     35.32 o 
   6  14  -2      339.70      349.01     26.85 o 
   7  14  -2      353.69      306.23     37.35 o 
   8  14  -2      705.01      701.09     37.58 o 
   9  14  -2      657.12      718.25     39.07 o 
  10  14  -2      466.82      475.17     35.16 o 
  11  14  -2     1795.90     1767.29     66.42 o 
  12  14  -2     1279.60     1200.38     58.43 o 
  13  14  -2      125.46       91.40     29.12 o 
  14  14  -2      227.97      247.18     43.88 o 
  15  14  -2      700.88      754.25     61.95 o 
  16  14  -2      538.60      605.15     62.87 o 
  17  14  -2       40.20       47.73     38.94 o 
  18  14  -2      634.81      654.93     67.43 o 
  19  14  -2       71.14       79.19     74.29 o 
  20  14  -2      540.15      563.80     83.52 o 
  21  14  -2      506.47      512.29     84.82 o 
  22  14  -2      470.11      401.00     81.96 o 
  23  14  -2      109.78       45.39     57.93 o 
  24  14  -2      938.80     1096.90    171.53 o 
   0  15  -2     2495.10     2460.38    108.95 o 
   1  15  -2     3974.29     3738.54     97.53 o 
   2  15  -2      273.32      226.16     31.60 o 
   3  15  -2     4839.98     4642.26    111.93 o 
   4  15  -2      905.31      953.14     53.69 o 
   5  15  -2       68.94       55.54     25.92 o 
   6  15  -2      124.13      121.08     26.08 o 
   7  15  -2     2692.83     2643.20     86.47 o 
   8  15  -2      744.65      764.78     59.61 o 
   9  15  -2      534.46      557.54     54.04 o 
  10  15  -2     3529.83     3483.22     85.88 o 
  11  15  -2      143.87      160.32     30.06 o 
  12  15  -2       62.39       77.78     27.89 o 
  13  15  -2       95.63       80.65     28.38 o 
  14  15  -2     1426.60     1345.01     61.18 o 
  15  15  -2      648.48      572.68     55.24 o 
  16  15  -2      319.05      317.26     53.61 o 
  17  15  -2      410.39      343.10     56.86 o 
  18  15  -2      190.56      178.41     59.13 o 
  19  15  -2       97.82      103.47     57.11 o 
  20  15  -2      138.97      131.94     81.71 o 
  21  15  -2      527.24      566.73     86.23 o 
  22  15  -2       62.25      121.75    119.50 o 
  23  15  -2      225.92      231.90     75.98 o 
   0  16  -2     2863.34     2999.16    124.64 o 
   1  16  -2      897.25      962.71     52.62 o 
   2  16  -2       24.84        3.00     24.20 o 
   3  16  -2      161.72      173.15     31.91 o 
   4  16  -2      119.25       86.26     27.54 o 
   5  16  -2      848.71      848.12     60.68 o 
   6  16  -2      468.86      464.94     46.69 o 
   7  16  -2      403.86      402.44     47.96 o 
   8  16  -2      220.91      235.52     38.90 o 
   9  16  -2     1383.81     1397.80     79.88 o 
  10  16  -2      528.40      501.44     49.35 o 
  11  16  -2      705.76      755.89     55.81 o 
  12  16  -2       93.27       92.13     33.28 o 
  13  16  -2      744.26      786.24     58.06 o 
  14  16  -2      878.23      782.35     59.13 o 
  15  16  -2      417.50      470.42     59.47 o 
  16  16  -2      121.35       63.46     34.83 o 
  17  16  -2      233.27      302.52     49.96 o 
  18  16  -2      101.83       98.06     55.05 o 
  19  16  -2      105.35      108.99     57.40 o 
  20  16  -2       35.64       80.96     58.93 o 
  21  16  -2      469.05      487.30     85.96 o 
  22  16  -2      407.66      584.56    107.64 o 
   0  17  -2     4573.00     4268.81    157.74 o 
   1  17  -2      205.92      197.66     32.95 o 
   2  17  -2      440.98      481.78     59.46 o 
   3  17  -2      238.40      270.18     36.47 o 
   4  17  -2     1422.47     1323.25     62.88 o 
   5  17  -2      893.28      848.18     52.41 o 
   6  17  -2      138.59      192.61     38.62 o 
   7  17  -2      143.61      111.37     31.25 o 
   8  17  -2     1737.04     1671.90     76.55 o 
   9  17  -2      278.05      355.87     44.55 o 
  10  17  -2      238.29      160.82     37.80 o 
  11  17  -2     1387.08     1485.73     75.38 o 
  12  17  -2      454.45      471.08     52.42 o 
  13  17  -2      780.40      793.25     69.09 o 
  14  17  -2      306.26      355.85     48.67 o 
  15  17  -2      240.75      289.15     62.89 o 
  16  17  -2      274.30      298.57     54.51 o 
  17  17  -2       22.48      -72.21     58.05 o 
  18  17  -2        8.78       86.03     63.74 o 
  19  17  -2      200.53      109.59     85.23 o 
  20  17  -2      559.46      701.73    106.93 o 
  21  17  -2       43.83        4.04     68.36 o 
   0  18  -2       29.07      100.80     44.03 o 
   1  18  -2      364.12      311.06     39.30 o 
   2  18  -2       15.11       29.89     28.16 o 
   3  18  -2       48.89       70.66     30.70 o 
   4  18  -2      130.26      141.74     33.70 o 
   5  18  -2      209.29      215.44     41.64 o 
   6  18  -2      699.83      708.33     57.30 o 
   7  18  -2     1700.16     1803.54     90.88 o 
   8  18  -2      858.59      967.61     85.03 o 
   9  18  -2      304.76      360.95     47.08 o 
  10  18  -2      300.33      239.79     44.12 o 
  11  18  -2      303.63      272.74     45.58 o 
  12  18  -2      240.59      344.06     47.73 o 
  13  18  -2       94.35       64.16     36.77 o 
  14  18  -2       10.89       22.92     36.81 o 
  15  18  -2      315.04      319.78     58.66 o 
  16  18  -2      100.13      133.53     59.82 o 
  17  18  -2      179.77      175.03     78.84 o 
  18  18  -2      672.38      805.41    113.73 o 
  19  18  -2      396.22      417.97     94.62 o 
  20  18  -2      383.97      480.07    102.35 o 
   0  19  -2     1239.72     1417.44     97.87 o 
   1  19  -2      473.62      493.23     47.99 o 
   2  19  -2      181.78      138.48     36.28 o 
   3  19  -2      178.93      187.36     37.17 o 
   4  19  -2     1746.26     1819.20     91.95 o 
   5  19  -2      726.58      664.94     58.23 o 
   6  19  -2       62.77       38.79     34.54 o 
   7  19  -2      118.69       91.28     35.30 o 
   8  19  -2     1809.37     1642.53     80.50 o 
   9  19  -2       69.29       50.21     35.93 o 
  10  19  -2      320.86      236.65     45.22 o 
  11  19  -2      109.28      111.08     38.06 o 
  12  19  -2      261.14      338.46     48.37 o 
  13  19  -2      439.25      363.15     52.22 o 
  14  19  -2      547.08      600.00     61.41 o 
  15  19  -2      108.51      207.93     59.76 o 
  16  19  -2      665.01      784.92     91.17 o 
  17  19  -2      868.98      934.54    118.06 o 
  18  19  -2       29.13       48.54     71.88 o 
   0  20  -2      205.29      221.20     68.28 o 
   1  20  -2      138.72      110.10     36.03 o 
   2  20  -2      306.56      267.69     42.09 o 
   3  20  -2       89.67      130.30     36.00 o 
   4  20  -2        7.84        6.60     32.90 o 
   5  20  -2      356.29      421.88     52.51 o 
   6  20  -2      163.00       85.41     37.54 o 
   7  20  -2      178.42      189.68     41.59 o 
   8  20  -2       95.91      131.91     41.64 o 
   9  20  -2      440.60      458.71     56.06 o 
  10  20  -2      454.94      509.86     56.91 o 
  11  20  -2       42.12       78.25     40.03 o 
  12  20  -2      141.74      125.67     53.24 o 
  13  20  -2      620.67      418.19     56.20 o 
  14  20  -2      251.36      292.40     52.80 o 
  15  20  -2       60.03       46.25     62.17 o 
  16  20  -2      303.10      370.84    154.08 o 
  17  20  -2      132.88      273.18     90.70 o 
   0  21  -2      215.34      166.99     57.90 o 
   1  21  -2      599.87      641.05     55.81 o 
   2  21  -2      254.04      313.82     45.47 o 
   3  21  -2      486.45      562.48     59.08 o 
   4  21  -2      439.02      377.22     52.47 o 
   5  21  -2      838.69      768.95     66.37 o 
   6  21  -2      309.47      269.47     48.61 o 
   7  21  -2      462.96      494.46     55.42 o 
   8  21  -2       79.18       39.24     38.49 o 
   9  21  -2      516.61      594.04     65.84 o 
  10  21  -2      244.26      279.34     51.74 o 
  11  21  -2      453.79      509.45     60.60 o 
  12  21  -2      247.29      230.54     51.50 o 
  13  21  -2        0.59       28.17     42.03 o 
  14  21  -2      168.55      160.20     69.96 o 
  15  21  -2      665.41      613.94     89.26 o 
   0  22  -2      117.95       91.40     54.85 o 
   1  22  -2      333.31      321.05     47.04 o 
   2  22  -2      136.88      137.16     44.14 o 
   3  22  -2      166.20      149.63     48.96 o 
   4  22  -2      178.62      100.31     42.79 o 
   5  22  -2      473.21      444.92     55.82 o 
   6  22  -2      573.80      621.84     64.54 o 
   7  22  -2      956.66      920.14    108.40 o 
   8  22  -2        3.72       14.30     40.12 o 
   9  22  -2      312.82      233.51     52.11 o 
  10  22  -2      156.44      128.43     45.73 o 
  11  22  -2       40.55       59.43     44.97 o 
  12  22  -2        5.69      -49.93     40.05 o 
   0  23  -2     1574.27     1619.72    143.94 o 
   1  23  -2       69.40       79.39     43.85 o 
   2  23  -2      199.54      191.45     49.37 o 
   3  23  -2       19.80       63.79     43.93 o 
   4  23  -2     2052.11     2180.11    118.92 o 
   5  23  -2      368.39      479.14     60.42 o 
   6  23  -2       20.90       48.74     44.25 o 
   7  23  -2      113.67      152.43     46.99 o 
   8  23  -2      516.58      505.77    101.93 o 
   9  23  -2      184.80      140.48     49.75 o 
   0  24  -2       82.15       70.68     74.61 o 
   1  24  -2       29.91       -5.34     47.09 o 
   2  24  -2       46.34       50.96     45.87 o 
   3  24  -2        5.66       65.51     45.35 o 
   4  24  -2       38.71       80.22     51.19 o 
   2   0  -1     2038.55     1655.32    186.52 o 
   4   0  -1     7601.05     7747.67    210.63 o 
   6   0  -1    25703.13    26038.08    685.01 o 
   8   0  -1     3968.16     4070.31    127.68 o 
  10   0  -1      493.05      454.75     36.88 o 
  12   0  -1      377.48      314.63     31.81 o 
  14   0  -1     1759.42     1799.78     79.76 o 
  16   0  -1     1366.82     1356.42    133.20 o 
  18   0  -1      534.84      563.74     65.72 o 
  20   0  -1      189.75      179.62    139.24 o 
  22   0  -1      391.80      265.32     79.87 o 
  24   0  -1      421.69      308.01     92.27 o 
  26   0  -1      670.10      818.61    135.11 o 
  28   0  -1      190.90      183.92     92.27 o 
  30   0  -1      653.13      798.41    150.56 o 
   1   1  -1      299.50      225.25      7.40 o 
   2   1  -1     1986.58     2117.84     40.40 o 
   3   1  -1     3008.16     2836.55     61.84 o 
   5   1  -1    20395.96    20313.52    537.06 o 
   6   1  -1     1656.24     1625.59    101.60 o 
   7   1  -1      210.66      162.49     28.31 o 
   8   1  -1     1743.49     1803.40     53.30 o 
   9   1  -1      139.58      144.08     14.75 o 
  10   1  -1     7772.97     8240.20    152.70 o 
  11   1  -1     8427.08     8857.58    161.65 o 
  12   1  -1      363.26      401.12     38.32 o 
  13   1  -1      240.77      187.04     21.58 o 
  14   1  -1     6025.94     6291.52    137.39 o 
  15   1  -1     1489.74     1488.00     55.48 o 
  16   1  -1       15.48       13.54     15.67 o 
  17   1  -1     2154.21     2056.36     66.34 o 
  18   1  -1      474.19      504.20     35.17 o 
  19   1  -1       52.15       16.78     35.29 o 
  20   1  -1      293.00      316.51     43.95 o 
  21   1  -1      433.66      388.74     87.68 o 
  22   1  -1      460.92      480.80     71.24 o 
  23   1  -1     1456.90     1410.99    112.92 o 
  24   1  -1      410.06      438.88     75.58 o 
  25   1  -1      971.05     1184.38    105.87 o 
  26   1  -1      642.36      682.06     90.46 o 
  27   1  -1      152.61      188.39     63.46 o 
  28   1  -1       24.17      127.77     90.20 o 
  29   1  -1      226.03      247.71     73.96 o 
  30   1  -1      547.56      608.25    118.35 o 
   1   2  -1     1110.46      934.78     19.62 o 
   2   2  -1       72.08       51.86      5.44 o 
   3   2  -1     1323.36     1465.67     33.00 o 
   4   2  -1     1200.67     1291.12     31.69 o 
   5   2  -1      903.70      875.43     35.36 o 
   6   2  -1     1779.51     1631.59     49.68 o 
   7   2  -1    14660.76    14467.58    327.18 o 
   8   2  -1     4374.32     4321.24     95.85 o 
   9   2  -1       59.47       65.68     11.64 o 
  10   2  -1     3076.77     3210.41    108.44 o 
  11   2  -1      913.43      952.98     39.47 o 
  12   2  -1     1506.43     1440.17     55.43 o 
  13   2  -1     2243.57     2202.44     62.33 o 
  14   2  -1       34.12       34.95     15.03 o 
  15   2  -1      335.84      347.51     27.73 o 
  16   2  -1      220.73      220.65     24.77 o 
  17   2  -1      743.36      722.34     40.06 o 
  18   2  -1        2.52      -13.13     17.92 o 
  19   2  -1      213.77      244.53     29.72 o 
  20   2  -1      429.49      450.25     48.99 o 
  21   2  -1     1731.41     1717.66     83.94 o 
  22   2  -1      248.28      318.73    111.09 o 
  23   2  -1       12.25       -2.85     39.33 o 
  24   2  -1       53.91       24.26     42.94 o 
  25   2  -1      308.97      314.08    128.84 o 
  26   2  -1      803.40      711.62    144.83 o 
  27   2  -1      973.81      983.51     83.78 o 
  28   2  -1       20.71       49.27     44.55 o 
  29   2  -1       92.45       74.31     57.97 o 
  30   2  -1       56.19      186.60     68.86 o 
   1   3  -1      597.41      611.81     15.30 o 
   2   3  -1    20040.91    19839.40    301.64 o 
   3   3  -1   133690.70   131418.88   1943.49 o 
   4   3  -1    25219.37    25757.71    389.91 o 
   5   3  -1     6256.09     5665.85    105.21 o 
   6   3  -1     1887.96     1871.68     45.12 o 
   7   3  -1     1879.19     2072.25     49.11 o 
   8   3  -1    12398.68    12347.47    237.27 o 
   9   3  -1     1572.93     1550.08     53.77 o 
  10   3  -1     1740.77     1857.14     53.66 o 
  11   3  -1     1236.98     1343.27     46.18 o 
  12   3  -1     1723.08     1879.35     52.38 o 
  13   3  -1     4573.32     4681.59    206.50 o 
  14   3  -1     1292.90     1279.10     47.16 o 
  15   3  -1     1088.86     1117.08     45.22 o 
  16   3  -1      749.60      721.92     40.04 o 
  17   3  -1        5.89       14.84     17.51 o 
  18   3  -1     2174.75     2319.83     86.23 o 
  19   3  -1      336.72      407.84     44.29 o 
  20   3  -1      112.26      118.28     33.04 o 
  21   3  -1      158.41      181.21     99.07 o 
  22   3  -1      320.42      444.00     55.52 o 
  23   3  -1      357.79      369.55     55.75 o 
  24   3  -1      336.70      352.08     55.00 o 
  25   3  -1     1494.36     1574.08     96.86 o 
  26   3  -1      429.24      626.03     71.48 o 
  27   3  -1       62.69       60.72     42.86 o 
  28   3  -1       29.59      -16.89     45.49 o 
  29   3  -1      378.20      494.65     90.52 o 
  30   3  -1       13.35      -29.38     52.69 o 
   1   4  -1    20063.31    20322.73    309.44 o 
   2   4  -1     2210.19     2175.49     36.26 o 
   3   4  -1    23242.86    22567.50    344.60 o 
   4   4  -1    42010.70    41004.21    616.55 o 
   5   4  -1    30569.66    30585.30    427.05 o 
   6   4  -1     1286.42     1239.44     36.81 o 
   7   4  -1     6059.79     6396.35    109.68 o 
   8   4  -1      342.16      361.58     22.78 o 
   9   4  -1     3089.30     2988.51     75.49 o 
  10   4  -1      834.32      799.55     35.23 o 
  11   4  -1      833.51      932.63     39.85 o 
  12   4  -1     2271.25     2146.41     57.81 o 
  13   4  -1      395.64      454.81     29.56 o 
  14   4  -1      866.25      783.22     38.91 o 
  15   4  -1       40.66       28.76     17.98 o 
  16   4  -1      158.60      232.06     27.21 o 
  17   4  -1      337.62      393.57     33.90 o 
  18   4  -1      345.90      369.03     48.92 o 
  19   4  -1        8.52      -31.62     27.91 o 
  20   4  -1     1467.17     1439.74     80.81 o 
  21   4  -1      250.68      311.95     53.48 o 
  22   4  -1      831.96      851.19     68.71 o 
  23   4  -1      267.08      381.66     56.52 o 
  24   4  -1       64.48       72.76     43.73 o 
  25   4  -1      866.41      841.30     76.32 o 
  26   4  -1      480.10      535.20     66.33 o 
  27   4  -1       53.67      -27.53     40.50 o 
  28   4  -1      173.00      179.29     54.33 o 
  29   4  -1       92.22       59.10     59.63 o 
   1   5  -1      542.50      575.41     26.02 o 
   2   5  -1       26.77       13.25      9.81 o 
   3   5  -1    33875.11    35340.54    524.55 o 
   4   5  -1     1794.84     1570.99     57.80 o 
   5   5  -1     4451.06     4265.22     73.41 o 
   6   5  -1    33080.34    33588.48    502.93 o 
   7   5  -1    12132.28    12170.55    195.82 o 
   8   5  -1     5427.21     5378.93     97.87 o 
   9   5  -1      529.28      522.18     29.39 o 
  10   5  -1     4049.51     4011.65     87.46 o 
  11   5  -1     1617.44     1540.83     57.60 o 
  12   5  -1      761.21      738.66     33.47 o 
  13   5  -1      103.05       82.71     18.53 o 
  14   5  -1      408.14      457.12     49.32 o 
  15   5  -1     3963.93     4209.67    105.91 o 
  16   5  -1      987.40      997.17     47.38 o 
  17   5  -1      162.50      178.12     27.42 o 
  18   5  -1     2547.91     2354.36     97.92 o 
  19   5  -1      350.95      319.88     46.94 o 
  20   5  -1       23.40        9.68     29.18 o 
  21   5  -1       50.23       23.21     32.06 o 
  22   5  -1      945.12      962.91     73.09 o 
  23   5  -1      389.27      338.79     53.42 o 
  24   5  -1      594.86      532.30     64.20 o 
  25   5  -1       13.34      -21.55     36.49 o 
  26   5  -1      121.62       55.21     43.30 o 
  27   5  -1      261.94      166.74     51.89 o 
  28   5  -1      167.71      120.34     52.99 o 
  29   5  -1      268.65      253.88     72.41 o 
   1   6  -1     1746.59     1804.60     33.04 o 
   2   6  -1    14908.32    14703.65    200.05 o 
   3   6  -1     3732.21     3758.91     74.92 o 
   4   6  -1    16932.44    17247.67    267.35 o 
   5   6  -1     6629.00     6353.66    103.18 o 
   6   6  -1    12158.11    12774.77    204.96 o 
   7   6  -1      452.36      547.46     28.73 o 
   8   6  -1     8044.98     8298.89    143.20 o 
   9   6  -1     3916.64     4027.25     80.85 o 
  10   6  -1      290.72      336.29     24.76 o 
  11   6  -1      278.61      307.22     24.32 o 
  12   6  -1      511.29      511.03     27.36 o 
  13   6  -1      433.82      440.13     27.97 o 
  14   6  -1      167.62      173.79     21.65 o 
  15   6  -1     1020.57      998.64     42.23 o 
  16   6  -1      377.67      429.72     31.06 o 
  17   6  -1      744.77      775.82     40.74 o 
  18   6  -1      694.42      743.59     49.71 o 
  19   6  -1      311.67      300.97     38.45 o 
  20   6  -1        2.34       38.19     28.23 o 
  21   6  -1      618.78      697.15     61.96 o 
  22   6  -1      543.21      572.91     62.89 o 
  23   6  -1      613.18      648.61     65.58 o 
  24   6  -1      148.54      148.72     45.85 o 
  25   6  -1       76.80       32.63     39.89 o 
  26   6  -1      301.44      334.24     58.85 o 
  27   6  -1       43.03       27.03     45.67 o 
  28   6  -1       15.65      -24.65     42.83 o 
  29   6  -1       84.54      -24.08     53.02 o 
   1   7  -1     5615.39     5358.04     77.81 o 
   2   7  -1      289.00      297.48     15.32 o 
   3   7  -1     2660.03     2933.37     56.30 o 
   4   7  -1     2866.13     2724.56     58.10 o 
   5   7  -1     1170.34     1282.07     34.70 o 
   6   7  -1    11149.13    11939.77    195.04 o 
   7   7  -1     9705.73    10153.76    170.33 o 
   8   7  -1     4849.99     4672.59     91.80 o 
   9   7  -1    16074.01    15554.62    230.56 o 
  10   7  -1      678.77      749.73     32.02 o 
  11   7  -1      309.72      357.14     34.05 o 
  12   7  -1     1195.97     1395.46     58.56 o 
  13   7  -1      765.52      801.81     36.70 o 
  14   7  -1      931.55      926.43     40.58 o 
  15   7  -1     3431.72     3467.90     85.68 o 
  16   7  -1     4783.09     4802.53    109.27 o 
  17   7  -1      152.42      181.97     37.46 o 
  18   7  -1      271.76      280.00     37.32 o 
  19   7  -1      702.75      625.08     73.12 o 
  20   7  -1      105.89      135.12     31.46 o 
  21   7  -1     1600.48     1577.14     94.00 o 
  22   7  -1        3.46       15.61     33.57 o 
  23   7  -1      644.01      549.61     62.71 o 
  24   7  -1       63.33       48.21     42.44 o 
  25   7  -1      495.88      458.04     63.95 o 
  26   7  -1      669.73      715.21    139.80 o 
  27   7  -1      559.95      692.48     83.26 o 
  28   7  -1       16.97       -1.54     44.20 o 
  29   7  -1      752.44      929.50    111.24 o 
   1   8  -1    11204.42    11040.37    148.20 o 
   2   8  -1     3917.13     3764.56     60.09 o 
   3   8  -1      969.46     1053.51     29.00 o 
   4   8  -1      348.49      351.01     19.65 o 
   5   8  -1     6311.36     6454.85    108.22 o 
   6   8  -1     1938.70     2117.03     52.57 o 
   7   8  -1      941.57      975.50     35.21 o 
   8   8  -1     2740.96     2931.42     67.21 o 
   9   8  -1     2336.96     2223.99     62.13 o 
  10   8  -1     1082.88     1147.39     51.92 o 
  11   8  -1      774.52      784.04     36.55 o 
  12   8  -1      797.48      764.84     33.52 o 
  13   8  -1       11.69       -3.79     16.04 o 
  14   8  -1       62.68       26.92     20.58 o 
  15   8  -1      841.04      840.52     41.19 o 
  16   8  -1     2869.83     2784.46     77.32 o 
  17   8  -1      662.60      621.56     46.23 o 
  18   8  -1      542.26      506.42     48.99 o 
  19   8  -1       99.35       51.77     28.15 o 
  20   8  -1      760.65      764.84     63.46 o 
  21   8  -1       77.14       33.38     34.26 o 
  22   8  -1      193.74      300.11     55.74 o 
  23   8  -1      980.26     1029.10     95.71 o 
  24   8  -1      204.55      264.71     53.40 o 
  25   8  -1       23.48       51.31     41.27 o 
  26   8  -1      407.23      491.28     70.88 o 
  27   8  -1       46.92       82.84     48.36 o 
  28   8  -1       36.17       81.96     50.81 o 
   1   9  -1      351.10      370.92     18.01 o 
   2   9  -1     3535.81     3458.68     58.08 o 
   3   9  -1       67.30       83.89     13.02 o 
   4   9  -1     2550.80     2697.55     57.21 o 
   5   9  -1      596.00      733.82     27.24 o 
   6   9  -1     5037.36     4914.89     96.24 o 
   7   9  -1     6981.80     7236.16    131.67 o 
   8   9  -1     3197.90     3067.58     71.18 o 
   9   9  -1      172.22      182.29     21.56 o 
  10   9  -1     2396.77     2298.62     61.52 o 
  11   9  -1     5120.50     4953.69    102.43 o 
  12   9  -1     3356.66     3581.39     80.01 o 
  13   9  -1     1498.06     1518.12     51.78 o 
  14   9  -1     1011.73      966.50     43.78 o 
  15   9  -1     3151.03     3051.59     81.80 o 
  16   9  -1     3018.85     3006.72     95.68 o 
  17   9  -1       19.65       45.13     25.85 o 
  18   9  -1      620.12      670.27     48.47 o 
  19   9  -1      317.77      288.65     38.77 o 
  20   9  -1      717.93      874.11     85.82 o 
  21   9  -1      392.32      456.80     56.14 o 
  22   9  -1      475.71      365.02     55.26 o 
  23   9  -1      281.79      321.20     54.68 o 
  24   9  -1      113.49       90.46     44.12 o 
  25   9  -1      143.51      170.76     49.26 o 
  26   9  -1      545.68      576.47     88.70 o 
  27   9  -1       43.73       75.63    102.75 o 
  28   9  -1      162.16       84.46     97.77 o 
   1  10  -1     1889.28     1739.14     36.26 o 
   2  10  -1     1388.54     1304.07     31.13 o 
   3  10  -1       97.47       96.22     12.03 o 
   4  10  -1     5197.61     5670.23    100.13 o 
   5  10  -1     1584.40     1457.09     38.90 o 
   6  10  -1     2863.35     2915.03     63.73 o 
   7  10  -1      890.76      968.85     37.96 o 
   8  10  -1      754.96      797.05     35.81 o 
   9  10  -1     2955.83     2831.12     70.49 o 
  10  10  -1      655.40      746.03     36.52 o 
  11  10  -1      632.35      668.99     31.30 o 
  12  10  -1       83.15      144.52     21.27 o 
  13  10  -1      344.22      357.50     52.46 o 
  14  10  -1     1342.62     1261.53     50.07 o 
  15  10  -1      415.18      382.06     32.88 o 
  16  10  -1      684.25      719.78     48.18 o 
  17  10  -1      838.38      795.21     51.96 o 
  18  10  -1     1090.87     1019.78     67.08 o 
  19  10  -1        9.70       18.47     31.27 o 
  20  10  -1      378.16      373.76     52.59 o 
  21  10  -1      254.39      316.35     50.99 o 
  22  10  -1      205.28      136.04     44.85 o 
  23  10  -1      523.60      521.91     81.20 o 
  24  10  -1      459.24      445.62     80.09 o 
  25  10  -1      228.04      340.93     77.88 o 
  26  10  -1       38.20       28.83     91.73 o 
  27  10  -1      331.65      364.98    126.85 o 
   1  11  -1       26.23       26.75     10.06 o 
   2  11  -1       41.83       63.91     11.36 o 
   3  11  -1      461.96      456.53     19.88 o 
   4  11  -1     2111.18     2333.82     50.42 o 
   5  11  -1      901.21      842.69     34.82 o 
   6  11  -1      394.58      374.85     24.62 o 
   7  11  -1     1987.78     1955.24     52.51 o 
   8  11  -1      354.50      393.97     33.67 o 
   9  11  -1     8877.96     8642.96    159.27 o 
  10  11  -1      209.77      251.53     23.66 o 
  11  11  -1      811.23      888.15     38.94 o 
  12  11  -1      435.04      453.74     28.46 o 
  13  11  -1     6911.23     6741.70    179.73 o 
  14  11  -1     5883.01     5717.13    126.32 o 
  15  11  -1      496.40      516.35     37.36 o 
  16  11  -1      276.59      241.55     36.00 o 
  17  11  -1      725.45      743.39     50.48 o 
  18  11  -1       11.63      -43.42     39.28 o 
  19  11  -1      788.90      695.23     77.86 o 
  20  11  -1      330.96      345.76     67.00 o 
  21  11  -1       12.49       43.48     52.56 o 
  22  11  -1        6.28      -52.57     40.66 o 
  23  11  -1      449.13      304.70     69.50 o 
  24  11  -1       87.23      116.32     62.25 o 
  25  11  -1      485.11      543.74     89.52 o 
  26  11  -1      186.47      270.28     78.95 o 
  27  11  -1       63.13        6.89     64.05 o 
   1  12  -1      771.00      853.26     25.42 o 
   2  12  -1      616.07      527.03     27.54 o 
   3  12  -1       18.66        5.20     10.45 o 
   4  12  -1       34.37       28.42     12.07 o 
   5  12  -1     1686.56     1716.13     43.03 o 
   6  12  -1      272.29      341.21     27.81 o 
   7  12  -1      914.01      904.31     42.24 o 
   8  12  -1     1098.00     1065.09     41.07 o 
   9  12  -1      120.63      138.84     24.31 o 
  10  12  -1      303.14      359.31     40.52 o 
  11  12  -1     2853.91     2779.19     82.06 o 
  12  12  -1      296.06      285.19     29.89 o 
  13  12  -1     2103.15     2095.38     71.25 o 
  14  12  -1      207.52      228.97     32.53 o 
  15  12  -1      764.33      746.41     65.31 o 
  16  12  -1      236.43      216.06     43.12 o 
  17  12  -1      692.25      650.41     61.80 o 
  18  12  -1      177.02      135.35     48.96 o 
  19  12  -1      777.45      896.70    177.42 o 
  20  12  -1       30.86       39.60     47.60 o 
  21  12  -1      327.19      346.47     72.31 o 
  22  12  -1       17.44       35.66     65.72 o 
  23  12  -1      445.80      479.49     94.03 o 
  24  12  -1      106.95       43.48     60.59 o 
  25  12  -1      100.36      127.96     67.09 o 
  26  12  -1       33.27       -9.51     52.24 o 
   1  13  -1      352.18      357.88     21.94 o 
   2  13  -1      562.17      607.01     26.66 o 
   3  13  -1      609.60      643.55     28.37 o 
   4  13  -1      288.15      271.11     22.04 o 
   5  13  -1      372.34      381.83     32.18 o 
   6  13  -1     1842.70     1798.87     61.77 o 
   7  13  -1      241.96      254.78     31.10 o 
   8  13  -1        6.17      -13.34     18.40 o 
   9  13  -1      107.06      173.15     28.71 o 
  10  13  -1        5.96      -20.70     19.79 o 
  11  13  -1        7.05       27.04     22.03 o 
  12  13  -1     2530.40     2618.71     82.87 o 
  13  13  -1     7842.14     7651.95    165.56 o 
  14  13  -1      452.66      472.19     44.05 o 
  15  13  -1      144.27      170.27     45.59 o 
  16  13  -1     1725.42     1667.36     88.98 o 
  17  13  -1      976.25      998.10     73.41 o 
  18  13  -1      176.45      257.98     61.68 o 
  19  13  -1      282.34      225.44     61.61 o 
  20  13  -1      834.40      775.46     90.87 o 
  21  13  -1       54.23      117.55     87.68 o 
  22  13  -1      187.95      238.06     67.76 o 
  23  13  -1      183.89      176.97     86.37 o 
  24  13  -1      192.27      244.19     99.69 o 
  25  13  -1       19.51      -26.99     59.61 o 
   1  14  -1       63.83       37.73     21.74 o 
   2  14  -1      920.65      867.01     45.64 o 
   3  14  -1       83.48       58.60     19.74 o 
   4  14  -1       48.52       44.08     19.84 o 
   5  14  -1      469.28      475.14     40.39 o 
   6  14  -1     1140.06     1014.88     44.89 o 
   7  14  -1       23.07      -17.69     18.99 o 
   8  14  -1      156.52      215.07     28.99 o 
   9  14  -1      721.01      686.59     41.61 o 
  10  14  -1      199.45      221.92     30.72 o 
  11  14  -1     1104.54     1133.35     68.00 o 
  12  14  -1     1612.49     1566.13     60.97 o 
  13  14  -1      346.88      347.76     32.97 o 
  14  14  -1     1638.77     1680.97     79.11 o 
  15  14  -1       60.40      117.88     36.29 o 
  16  14  -1      324.22      256.30     49.18 o 
  17  14  -1      154.88      168.99     55.42 o 
  18  14  -1      558.02      650.63     80.77 o 
  19  14  -1       20.30       88.49     54.08 o 
  20  14  -1      183.22      410.18     75.24 o 
  21  14  -1       19.40       50.28     54.31 o 
  22  14  -1       83.21       98.52     58.90 o 
  23  14  -1      308.92      423.80     82.73 o 
  24  14  -1      414.83      604.88     95.40 o 
   1  15  -1      473.41      435.98     38.29 o 
   2  15  -1      156.45      151.39     29.38 o 
   3  15  -1      130.01      107.70     37.30 o 
   4  15  -1     1224.66     1214.52     69.63 o 
   5  15  -1      161.13       70.23     23.54 o 
   6  15  -1       30.51        0.65     25.24 o 
   7  15  -1      536.82      475.52     43.47 o 
   8  15  -1      443.09      412.96     44.14 o 
   9  15  -1     1052.60     1072.74     50.72 o 
  10  15  -1     1468.60     1492.53     59.31 o 
  11  15  -1       52.98       24.83     31.34 o 
  12  15  -1     1615.85     1630.17     77.98 o 
  13  15  -1     2122.19     2125.10     71.53 o 
  14  15  -1      669.59      522.94     48.41 o 
  15  15  -1      206.60      258.02     42.85 o 
  16  15  -1      537.55      494.32     53.79 o 
  17  15  -1      387.57      275.01     53.97 o 
  18  15  -1      775.45      690.74     83.98 o 
  19  15  -1      597.91      565.27     82.32 o 
  20  15  -1      135.13      187.01     61.71 o 
  21  15  -1      186.72      233.42     80.87 o 
  22  15  -1      126.50      100.35     60.91 o 
  23  15  -1      175.66      188.79     96.47 o 
   1  16  -1      477.05      418.88     39.21 o 
   2  16  -1       98.77       64.40     27.14 o 
   3  16  -1       94.29       23.33     25.06 o 
   4  16  -1      245.75      199.77     35.29 o 
   5  16  -1     1007.75     1003.43     67.85 o 
   6  16  -1        6.83       22.33     26.53 o 
   7  16  -1      305.85      266.94     37.69 o 
   8  16  -1       38.70       -0.82     36.66 o 
   9  16  -1     1519.89     1661.06     74.16 o 
  10  16  -1     1140.61     1065.44     61.26 o 
  11  16  -1      207.53      217.17     38.62 o 
  12  16  -1       22.13       -5.89     29.77 o 
  13  16  -1      907.77      927.97     53.92 o 
  14  16  -1       63.08       96.81     33.12 o 
  15  16  -1      135.89      133.38     37.57 o 
  16  16  -1      755.46      573.52     67.84 o 
  17  16  -1       65.80       42.92     42.42 o 
  18  16  -1      110.60       76.44     47.52 o 
  19  16  -1      960.38      969.15    115.65 o 
  20  16  -1       28.07       31.25     46.25 o 
  21  16  -1      592.72      450.11    171.03 o 
  22  16  -1      159.54      129.46     61.92 o 
   1  17  -1      132.90      141.60     48.95 o 
   2  17  -1      169.30      176.96     33.20 o 
   3  17  -1      105.94       80.62     29.06 o 
   4  17  -1      256.24      171.39     35.75 o 
   5  17  -1     1301.69     1218.68     72.52 o 
   6  17  -1      314.88      255.77     39.08 o 
   7  17  -1       32.69       30.39     29.97 o 
   8  17  -1      481.26      491.60     49.71 o 
   9  17  -1     1888.78     1943.80     82.14 o 
  10  17  -1      556.26      631.67     55.47 o 
  11  17  -1      205.98      183.14     50.35 o 
  12  17  -1      165.71      104.98     36.30 o 
  13  17  -1      140.79      135.99     39.79 o 
  14  17  -1      179.86      203.73     49.84 o 
  15  17  -1      250.75      187.82     48.25 o 
  16  17  -1       40.49       77.93     51.39 o 
  17  17  -1     1089.92     1326.69    226.15 o 
  18  17  -1       19.08       53.26     63.18 o 
  19  17  -1      493.00      664.57    100.70 o 
  20  17  -1      495.07      479.69     95.16 o 
  21  17  -1      238.73      110.64     70.52 o 
   1  18  -1      107.32      104.66     30.77 o 
   2  18  -1      420.97      385.92     41.15 o 
   3  18  -1      630.42      636.46     54.04 o 
   4  18  -1      282.56      239.92     40.24 o 
   5  18  -1      332.25      264.84     41.01 o 
   6  18  -1     1102.49      954.00     78.10 o 
   7  18  -1      141.54      112.74     35.11 o 
   8  18  -1      158.09      127.88     36.26 o 
   9  18  -1       22.89       -5.43     32.83 o 
  10  18  -1     1194.77     1164.44     68.95 o 
  11  18  -1      262.83      237.22     43.56 o 
  12  18  -1      444.28      463.00     51.55 o 
  13  18  -1      268.04      329.16     48.73 o 
  14  18  -1      111.53       71.86     43.45 o 
  15  18  -1      227.82      266.06     64.36 o 
  16  18  -1      222.91      196.13     60.25 o 
  17  18  -1      130.55      231.49     78.50 o 
  18  18  -1      575.60      683.60    112.46 o 
  19  18  -1       98.54      132.07     71.20 o 
  20  18  -1       92.87      136.56     77.51 o 
   1  19  -1      933.75     1057.62     61.15 o 
   2  19  -1      610.50      649.01     55.09 o 
   3  19  -1      214.60      177.32     39.84 o 
   4  19  -1       21.44       42.08     35.02 o 
   5  19  -1      376.42      378.86     47.73 o 
   6  19  -1      244.59      184.55     50.03 o 
   7  19  -1      662.41      537.13     55.27 o 
   8  19  -1       75.36      104.26     38.80 o 
   9  19  -1       32.69       68.31     36.43 o 
  10  19  -1      172.25      139.37     40.59 o 
  11  19  -1       46.04       28.10     35.46 o 
  12  19  -1      656.78      740.75     62.75 o 
  13  19  -1       84.86       65.95     38.30 o 
  14  19  -1      145.07      158.16     43.90 o 
  15  19  -1       28.31       69.16     53.30 o 
  16  19  -1      653.58      551.56     82.16 o 
  17  19  -1      778.97      730.97    108.58 o 
  18  19  -1      375.03      427.40     96.57 o 
  19  19  -1      262.26      243.64     84.81 o 
   1  20  -1      510.46      479.56     53.41 o 
   2  20  -1        2.15        6.09     32.94 o 
   3  20  -1      248.58      326.75     50.90 o 
   4  20  -1      136.85       54.05     36.33 o 
   5  20  -1      745.83      712.05     77.82 o 
   6  20  -1      176.26      118.46     38.05 o 
   7  20  -1       82.88       83.18     38.98 o 
   8  20  -1      136.41       79.47     41.64 o 
   9  20  -1      528.13      563.37     58.33 o 
  10  20  -1      301.86      300.70     48.58 o 
  11  20  -1       15.43       49.69     38.40 o 
  12  20  -1       16.73       23.15     36.80 o 
  13  20  -1      122.37       76.90     39.74 o 
  14  20  -1      105.64      112.22     49.56 o 
  15  20  -1      544.11      559.93     83.31 o 
  16  20  -1      241.28      134.75     62.34 o 
  17  20  -1      185.68      213.13     83.98 o 
   1  21  -1      193.96      191.84     44.32 o 
   2  21  -1      428.52      460.61     59.82 o 
   3  21  -1      752.00      872.19    103.60 o 
   4  21  -1       85.55       65.12     37.33 o 
   5  21  -1      318.59      407.52     52.02 o 
   6  21  -1       11.61       16.01     34.60 o 
   7  21  -1       91.82       62.96     39.71 o 
   8  21  -1       43.33       19.78     37.94 o 
   9  21  -1      405.84      540.14     83.99 o 
  10  21  -1       14.46      -26.67     36.46 o 
  11  21  -1      124.06       -7.19     39.23 o 
  12  21  -1       25.79       64.64     43.88 o 
  13  21  -1      115.75      230.59     57.03 o 
  14  21  -1       28.77       28.49     48.70 o 
  15  21  -1      476.52      789.72    134.64 o 
   1  22  -1       35.44       80.21     44.09 o 
   2  22  -1      493.22      549.15     60.70 o 
   3  22  -1      671.95      729.32     81.41 o 
   4  22  -1      231.66      321.89     50.49 o 
   5  22  -1       69.35       33.55     59.54 o 
   6  22  -1       98.31       93.56     53.16 o 
   7  22  -1      541.20      509.19     59.43 o 
   8  22  -1      231.77      169.76     47.51 o 
   9  22  -1      126.62      119.04     44.56 o 
  10  22  -1      466.60      561.61     64.59 o 
  11  22  -1       83.79      153.04     48.08 o 
  12  22  -1      207.88      139.24     49.66 o 
  13  22  -1      219.24      257.45     62.60 o 
   1  23  -1       14.90        4.02     56.49 o 
   2  23  -1      206.63      234.01     58.24 o 
   3  23  -1       59.35       81.57     48.24 o 
   4  23  -1     1102.97     1135.25     80.71 o 
   5  23  -1       17.18       59.13     43.10 o 
   6  23  -1      110.71       64.71     41.50 o 
   7  23  -1       77.96      108.99     47.06 o 
   8  23  -1      630.97      653.30     69.32 o 
   9  23  -1       90.27       82.44     46.18 o 
   1  24  -1        3.92       28.99     47.53 o 
   2  24  -1       15.14       65.12     50.65 o 
   3  24  -1       70.64      150.23     61.35 o 
   4  24  -1        8.54       84.19     52.11 o 
   5  24  -1      151.67      211.14     51.90 o 
   2   0   0    20017.23    14962.81    528.96 o 
   4   0   0    44717.54    44709.27   1100.45 o 
   6   0   0    12984.84    12161.38    315.15 o 
   8   0   0      160.23      266.27     24.84 o 
  10   0   0     3412.56     3269.60    153.09 o 
  12   0   0     1040.42     1047.49     55.91 o 
  14   0   0      589.77      882.34     58.60 o 
  16   0   0       57.48       61.10     27.66 o 
  18   0   0      118.36      194.20     39.40 o 
  20   0   0      124.68      188.94     43.51 o 
  22   0   0     2149.94     2481.38    188.51 o 
  24   0   0       46.50       14.54     56.77 o 
  26   0   0       47.72      100.07     77.88 o 
  28   0   0       17.62       26.78     68.55 o 
  30   0   0       29.55      -76.66     72.68 o 
   0   1   0       40.21       -1.54      1.03 o 
   1   1   0      181.26       -2.52      1.68 o 
   2   1   0       95.67       81.49     10.90 o 
   3   1   0       98.89       86.43     11.69 o 
   4   1   0       92.79       62.48      7.21 o 
   5   1   0      942.62     1103.77     30.39 o 
   6   1   0      253.37      237.72     15.15 o 
   7   1   0        0.23        6.16      8.92 o 
   8   1   0        8.30       -6.57      8.68 o 
   9   1   0      391.79      427.16     22.94 o 
  10   1   0        1.21       -5.24     10.39 o 
  11   1   0      993.76      913.33     36.30 o 
  12   1   0      994.18     1007.88     48.79 o 
  13   1   0      106.55      155.32     20.33 o 
  14   1   0     1233.31     1100.85     46.86 o 
  15   1   0     2832.78     2788.24     78.09 o 
  16   1   0      145.10      182.53     24.40 o 
  17   1   0     1601.57     1639.32     59.99 o 
  18   1   0      167.96      155.01     25.98 o 
  19   1   0      117.16      104.18     32.42 o 
  20   1   0      556.09      569.75     73.59 o 
  21   1   0       27.40       67.30     24.81 o 
  22   1   0       14.69      -26.84     28.33 o 
  23   1   0        8.81      -15.25     91.65 o 
  24   1   0      752.37      637.68     81.69 o 
  25   1   0      921.57      954.23     96.73 o 
  26   1   0      142.80      196.68    117.44 o 
  27   1   0       42.28       12.51     73.29 o 
  28   1   0      810.22      828.43    100.58 o 
  29   1   0      540.26      592.96     94.01 o 
  30   1   0       43.45       -6.03     57.26 o 
   0   2   0     6126.85     5092.16    172.56 o 
   1   2   0    77489.14    77841.63   1064.02 o 
   2   2   0    10122.93     9468.23    147.12 o 
   3   2   0    45198.91    46867.79    631.70 o 
   4   2   0     8233.42     7823.40    132.42 o 
   5   2   0     2016.36     1967.34     39.01 o 
   6   2   0    44847.59    45373.59    793.98 o 
   7   2   0    19602.08    18586.09    336.26 o 
   8   2   0     1680.93     1903.48     50.02 o 
   9   2   0     1178.63     1194.65     43.27 o 
  10   2   0      494.28      558.69     41.74 o 
  11   2   0     1694.74     2019.56     57.22 o 
  12   2   0     1556.60     1570.82     50.85 o 
  13   2   0      632.54      647.63     33.61 o 
  14   2   0     2256.23     2497.92     71.05 o 
  15   2   0      435.97      622.33     35.68 o 
  16   2   0       11.28       36.60     17.45 o 
  17   2   0        3.21       -8.69     17.10 o 
  18   2   0      201.00      191.33     27.74 o 
  19   2   0     1180.97     1086.75     53.18 o 
  20   2   0       17.72       29.78     22.23 o 
  21   2   0     1921.35     1611.52     82.35 o 
  22   2   0      310.65      370.40     47.48 o 
  23   2   0       79.82       99.34     47.16 o 
  24   2   0      296.12      276.12     61.56 o 
  25   2   0      144.79      187.20     48.49 o 
  26   2   0      164.53      224.94     53.14 o 
  27   2   0      233.59      183.78     64.70 o 
  28   2   0      228.86      260.68     70.29 o 
  29   2   0      195.80      244.50     69.26 o 
  30   2   0      107.15        0.60     56.06 o 
   0   3   0      384.24      389.27      9.57 o 
   1   3   0      256.60      232.36      9.38 o 
   2   3   0       41.16       39.33      6.47 o 
   3   3   0     1820.38     1677.99     34.61 o 
   4   3   0     2137.50     2425.12     47.84 o 
   5   3   0      934.63     1033.33     25.46 o 
   6   3   0       97.07      102.24     12.34 o 
   7   3   0      709.34      777.34     25.99 o 
   8   3   0      731.90      701.11     25.97 o 
   9   3   0      114.71      152.30     15.24 o 
  10   3   0      339.50      376.92     21.65 o 
  11   3   0       97.98       84.65     14.99 o 
  12   3   0      538.93      579.61     27.99 o 
  13   3   0      112.01       80.27     18.12 o 
  14   3   0      304.75      198.75     22.64 o 
  15   3   0      165.39      181.54     23.86 o 
  16   3   0      188.18      222.68     26.50 o 
  17   3   0       52.98       16.14     19.02 o 
  18   3   0     4226.52     4030.58    107.75 o 
  19   3   0      288.84      394.22     33.06 o 
  20   3   0     2528.49     2602.80     77.30 o 
  21   3   0     2480.37     2553.92     89.85 o 
  22   3   0       93.34       93.81     31.02 o 
  23   3   0      162.17      128.51     41.83 o 
  24   3   0       72.73       85.97     40.61 o 
  25   3   0     1209.73     1147.18     83.68 o 
  26   3   0      110.35      112.66     46.39 o 
  27   3   0      271.74      369.53     76.48 o 
  28   3   0        3.65      -53.58     46.97 o 
  29   3   0     1228.69     1375.11    125.33 o 
  30   3   0       52.30      161.91     66.26 o 
   0   4   0    57101.70    59393.50    818.50 o 
   1   4   0     4309.02     4330.66     58.97 o 
   2   4   0    19664.48    20268.80    282.94 o 
   3   4   0    21695.27    21672.99    325.21 o 
   4   4   0   151460.75   151088.22   2193.07 o 
   5   4   0    31359.06    31692.67    471.75 o 
   6   4   0     9247.35     9152.36    136.50 o 
   7   4   0     3588.41     3225.73     60.80 o 
   8   4   0     2187.29     2147.69     46.66 o 
   9   4   0    12964.75    14066.18    217.58 o 
  10   4   0      804.10      930.78     33.23 o 
  11   4   0      764.11      815.09     35.48 o 
  12   4   0       50.16       14.62     12.35 o 
  13   4   0        5.41        8.45     13.15 o 
  14   4   0      184.72      130.79     19.42 o 
  15   4   0      558.80      578.20     32.58 o 
  16   4   0      842.91      719.99     36.96 o 
  17   4   0     3610.44     3895.96     93.35 o 
  18   4   0     1290.54     1349.50     52.65 o 
  19   4   0       54.09       47.01     22.48 o 
  20   4   0     4032.58     3768.97    112.28 o 
  21   4   0      142.28      160.24     34.17 o 
  22   4   0       10.75       -5.53     30.49 o 
  23   4   0      492.41      420.93     46.56 o 
  24   4   0       56.13       26.04     41.01 o 
  25   4   0       18.35       57.94     39.06 o 
  26   4   0      199.25      174.89     49.62 o 
  27   4   0       63.83       49.39     52.65 o 
  28   4   0      192.66      136.30     61.09 o 
  29   4   0      206.54      337.09     95.10 o 
  30   4   0       23.72      -45.15     54.37 o 
   0   5   0      678.07      678.10     20.67 o 
   1   5   0        7.69       -0.49      4.69 o 
   2   5   0      293.93      273.40     18.25 o 
   3   5   0      278.02      187.17     13.51 o 
   4   5   0       25.13       32.55     13.89 o 
   5   5   0     1251.83     1364.15     35.30 o 
   6   5   0     1431.02     1541.25     35.08 o 
   7   5   0     3078.11     3320.91     73.65 o 
   8   5   0      720.52      761.39     28.70 o 
   9   5   0     1191.61     1112.77     41.77 o 
  10   5   0     3109.51     3233.64     71.91 o 
  11   5   0       77.61      104.87     15.16 o 
  12   5   0       89.38       69.16     14.55 o 
  13   5   0      218.56      199.57     19.11 o 
  14   5   0      133.94      166.92     23.56 o 
  15   5   0     2176.74     1904.41     57.81 o 
  16   5   0        4.24        6.08     16.61 o 
  17   5   0      621.61      603.68     36.49 o 
  18   5   0      752.10      768.87     41.70 o 
  19   5   0     2405.39     2466.17     74.05 o 
  20   5   0      148.22      141.35     32.12 o 
  21   5   0      998.08     1042.99     60.87 o 
  22   5   0      691.39      833.52     67.51 o 
  23   5   0      566.51      572.87     66.51 o 
  24   5   0      334.45      344.94     55.69 o 
  25   5   0       22.28       43.02     50.09 o 
  26   5   0      149.07      203.71     52.62 o 
  27   5   0       29.23       -0.15     95.86 o 
  28   5   0       73.83       36.25     53.71 o 
  29   5   0      496.62      387.67    238.85 o 
   0   6   0     5764.35     6394.66    116.10 o 
   1   6   0     1421.78     1519.61     26.74 o 
   2   6   0      249.72      283.53     19.06 o 
   3   6   0    19573.81    19647.79    262.77 o 
   4   6   0     5995.68     6002.21    103.93 o 
   5   6   0      688.16      667.29     25.32 o 
   6   6   0    12155.10    12114.21    178.26 o 
   7   6   0     6658.30     6525.88    111.93 o 
   8   6   0    42505.93    43764.70    644.63 o 
   9   6   0     1031.26     1039.64     33.03 o 
  10   6   0     4232.34     4562.10     94.08 o 
  11   6   0      496.98      422.26     25.29 o 
  12   6   0      108.38      128.18     18.24 o 
  13   6   0        0.22       -2.71     14.30 o 
  14   6   0      315.34      440.20     29.15 o 
  15   6   0     3521.66     3373.94     82.56 o 
  16   6   0     3495.10     3382.55     84.46 o 
  17   6   0      884.07      753.24     40.19 o 
  18   6   0        0.28      -10.59     19.16 o 
  19   6   0     2731.56     2780.37    108.12 o 
  20   6   0      240.80      183.04     42.67 o 
  21   6   0      780.57      700.86     62.01 o 
  22   6   0       15.89       55.00     50.19 o 
  23   6   0       94.29      110.87     41.66 o 
  24   6   0      172.40      174.38     60.72 o 
  25   6   0        0.80       29.24     40.04 o 
  26   6   0      203.66      284.94     65.43 o 
  27   6   0      851.87      632.66     95.63 o 
  28   6   0        5.27      -16.82     50.95 o 
  29   6   0       23.26       -4.28     53.76 o 
   0   7   0      337.82      328.90     21.46 o 
   1   7   0      149.54      152.32      9.46 o 
   2   7   0        7.98      -10.26      6.84 o 
   3   7   0     2816.44     2877.46     52.08 o 
   4   7   0       54.28       32.45     11.89 o 
   5   7   0       99.13      134.77     15.36 o 
   6   7   0      162.17      191.11     17.22 o 
   7   7   0      466.92      488.32     25.65 o 
   8   7   0     1168.78     1380.14     39.28 o 
   9   7   0     1449.60     1420.84     40.66 o 
  10   7   0      447.90      496.42     26.88 o 
  11   7   0      265.33      261.17     26.07 o 
  12   7   0      136.89      184.96     21.13 o 
  13   7   0     2997.62     2907.61     73.18 o 
  14   7   0       10.23       16.33     16.65 o 
  15   7   0      201.66      180.57     23.84 o 
  16   7   0      101.41      140.13     24.25 o 
  17   7   0     3648.64     3635.52     91.56 o 
  18   7   0       76.33       37.00     21.62 o 
  19   7   0        1.84      -11.29     26.33 o 
  20   7   0        1.58      -22.26     26.19 o 
  21   7   0      871.18      794.11     65.92 o 
  22   7   0      288.66      243.06     46.56 o 
  23   7   0      675.26      707.37     67.44 o 
  24   7   0        0.87       25.61     38.68 o 
  25   7   0      831.28      834.81    123.31 o 
  26   7   0      116.43      110.16     45.39 o 
  27   7   0       25.51       -2.79     51.19 o 
  28   7   0      133.70      161.27     68.26 o 
  29   7   0      686.06      780.85    104.22 o 
   0   8   0     7656.47     8470.68    153.67 o 
   1   8   0      168.55      206.20     11.05 o 
   2   8   0     3323.00     3623.05     71.11 o 
   3   8   0      657.52      759.92     24.63 o 
   4   8   0     3704.79     4271.47     76.79 o 
   5   8   0      909.16     1021.89     31.57 o 
   6   8   0     2731.29     2954.10     61.54 o 
   7   8   0     5006.98     4713.92     88.87 o 
   8   8   0        9.70      -13.22     15.97 o 
   9   8   0    18627.35    19363.32    277.46 o 
  10   8   0     4645.06     4681.91     91.86 o 
  11   8   0     6746.45     7030.47    137.33 o 
  12   8   0     9085.37     8106.28    155.38 o 
  13   8   0     1444.79     1476.93     50.00 o 
  14   8   0     2211.41     2329.91     65.79 o 
  15   8   0     2324.79     2283.61     66.73 o 
  16   8   0    12832.09    12628.11    233.81 o 
  17   8   0     6382.37     5989.02    130.37 o 
  18   8   0      127.56      106.16     29.00 o 
  19   8   0        0.36      -27.69     27.33 o 
  20   8   0      465.46      475.45     54.07 o 
  21   8   0        0.18      -34.81     28.38 o 
  22   8   0      283.80      329.79     50.36 o 
  23   8   0      350.66      433.49     58.03 o 
  24   8   0       18.69      -50.24     34.79 o 
  25   8   0        5.06        6.01     39.91 o 
  26   8   0        7.46       25.44     40.77 o 
  27   8   0      117.70      117.49     61.57 o 
  28   8   0      532.43      559.20     91.40 o 
   0   9   0      369.07      414.42     19.62 o 
   1   9   0      230.24      281.56     17.78 o 
   2   9   0       66.95       66.93     11.04 o 
   3   9   0       22.48        4.57      9.79 o 
   4   9   0      258.46      275.98     20.87 o 
   5   9   0        0.70       -0.90      8.77 o 
   6   9   0     1144.03     1099.64     32.03 o 
   7   9   0     2353.73     2613.93     58.80 o 
   8   9   0        4.19       25.57     12.89 o 
   9   9   0        1.35      -18.38     12.59 o 
  10   9   0     2389.51     2390.08     54.44 o 
  11   9   0       16.35       28.43     21.66 o 
  12   9   0     2764.22     2795.41     72.05 o 
  13   9   0      210.41      226.59     24.93 o 
  14   9   0       17.17       10.81     17.97 o 
  15   9   0      203.78      209.90     27.25 o 
  16   9   0       10.43        3.63     20.21 o 
  17   9   0       63.70       69.18     26.06 o 
  18   9   0     1468.04     1290.10     73.26 o 
  19   9   0      826.16      766.92     61.03 o 
  20   9   0      179.53      169.26     42.07 o 
  21   9   0       73.11       68.78     36.69 o 
  22   9   0      706.66      769.41     69.18 o 
  23   9   0      278.38      305.70     53.61 o 
  24   9   0        2.42        1.71     37.78 o 
  25   9   0        9.48      -22.68     37.71 o 
  26   9   0       14.86       50.45     58.88 o 
  27   9   0       70.11      224.31    110.63 o 
  28   9   0      171.55      241.91    110.47 o 
   0  10   0      437.82      475.92     26.36 o 
   1  10   0      996.44     1030.15     34.01 o 
   2  10   0     4421.84     4706.53     92.38 o 
   3  10   0     6134.55     6930.05    126.05 o 
   4  10   0     5101.03     5125.28    100.04 o 
   5  10   0       53.80       12.00     10.75 o 
   6  10   0      753.77      632.15     32.83 o 
   7  10   0      103.99       88.73     16.48 o 
   8  10   0     3854.99     3909.47     75.71 o 
   9  10   0        0.60       -7.11     13.36 o 
  10  10   0     6964.89     7292.60    133.21 o 
  11  10   0     3685.59     3466.93     77.95 o 
  12  10   0     8247.26     8150.29    147.49 o 
  13  10   0      247.95      189.06     26.02 o 
  14  10   0      288.90      371.07     39.86 o 
  15  10   0     4617.36     4740.66    109.88 o 
  16  10   0     2087.05     2051.64     65.78 o 
  17  10   0     1125.80     1063.92     50.37 o 
  18  10   0       57.06       91.30     34.27 o 
  19  10   0        8.37      -39.02     28.33 o 
  20  10   0      354.56      321.45     57.78 o 
  21  10   0       10.92        0.35     32.43 o 
  22  10   0       45.64      106.85     56.84 o 
  23  10   0     1019.27     1199.33    105.31 o 
  24  10   0      387.05      502.73    120.50 o 
  25  10   0       48.87      152.82     63.05 o 
  26  10   0       19.03      279.55    105.88 o 
  27  10   0       54.05       81.10     85.07 o 
   0  11   0       16.94       -4.98     12.20 o 
   1  11   0      506.40      519.45     24.64 o 
   2  11   0        0.70       -1.17     12.46 o 
   3  11   0        4.74        2.31     11.64 o 
   4  11   0       57.09       53.38     16.39 o 
   5  11   0      251.85      200.53     26.81 o 
   6  11   0        9.79       -9.72     10.52 o 
   7  11   0      170.03      146.19     17.35 o 
   8  11   0      107.36       68.98     25.28 o 
   9  11   0     1887.68     1830.41     48.31 o 
  10  11   0       14.98       26.10     19.05 o 
  11  11   0      160.68      126.08     19.13 o 
  12  11   0      194.16      271.17     25.75 o 
  13  11   0     4751.47     4862.80    109.83 o 
  14  11   0     3736.16     3863.67     95.66 o 
  15  11   0      225.46      212.13     28.19 o 
  16  11   0      363.46      256.44     34.43 o 
  17  11   0      748.21      566.27     95.63 o 
  18  11   0      310.66      292.65     59.60 o 
  19  11   0      126.19       50.30     62.81 o 
  20  11   0      102.82      150.31     51.65 o 
  21  11   0      804.86      674.95     90.74 o 
  22  11   0      120.11      150.46     62.51 o 
  23  11   0      153.60      101.48     56.12 o 
  24  11   0       37.50       48.53    150.33 o 
  25  11   0       21.94       70.89     58.09 o 
  26  11   0      137.11      191.42    105.58 o 
  27  11   0      117.19      -49.12     82.47 o 
   0  12   0     8698.72     9633.89    202.38 o 
   1  12   0       28.20       14.58     13.49 o 
   2  12   0     1716.00     1647.03     45.83 o 
   3  12   0     2005.73     1751.59     51.47 o 
   4  12   0      450.12      610.56     32.38 o 
   5  12   0        5.53        2.22     15.78 o 
   6  12   0      987.96      936.30     44.65 o 
   7  12   0     1078.12      968.30     41.86 o 
   8  12   0      136.33      135.04     23.38 o 
   9  12   0      497.55      617.57     42.19 o 
  10  12   0     2936.61     2966.39     77.32 o 
  11  12   0      798.40      739.94     40.73 o 
  12  12   0      290.13      272.61     33.02 o 
  13  12   0     3888.50     3768.27    100.27 o 
  14  12   0     3882.57     3458.63    105.16 o 
  15  12   0     2332.23     2248.24     82.45 o 
  16  12   0      435.65      406.50     41.21 o 
  17  12   0      219.85      146.03     47.23 o 
  18  12   0      130.53      113.62     48.25 o 
  19  12   0      640.93      581.49     76.26 o 
  20  12   0      984.95      943.40     92.66 o 
  21  12   0      711.03      798.72     90.50 o 
  22  12   0       40.14       26.40     48.08 o 
  23  12   0      168.54      416.46    168.92 o 
  24  12   0        0.89      -59.35     91.35 o 
  25  12   0      641.27      744.90     99.17 o 
  26  12   0        3.41      -65.79     77.42 o 
   0  13   0      112.07      120.03     41.96 o 
   1  13   0       54.89       41.96     14.93 o 
   2  13   0       48.45       52.26     18.90 o 
   3  13   0        1.43        3.24     14.91 o 
   4  13   0       29.79       29.80     18.39 o 
   5  13   0        6.80       -9.51     16.37 o 
   6  13   0        1.55       15.47     17.66 o 
   7  13   0       30.45       28.33     20.87 o 
   8  13   0      100.81       98.30     23.14 o 
   9  13   0       14.86       22.68     21.08 o 
  10  13   0      986.96      995.01     47.18 o 
  11  13   0     1424.19     1535.78     90.17 o 
  12  13   0        6.79        8.76     19.96 o 
  13  13   0     1959.92     1901.39     65.25 o 
  14  13   0     3138.97     3118.44     91.41 o 
  15  13   0        0.70       42.97     29.97 o 
  16  13   0      553.47      727.45     63.15 o 
  17  13   0     1856.93     1808.66    114.99 o 
  18  13   0       56.80       37.41     43.71 o 
  19  13   0      411.86      441.32     72.18 o 
  20  13   0      950.39     1008.50    128.30 o 
  21  13   0      135.08      163.90     58.78 o 
  22  13   0      111.94      128.33     86.99 o 
  23  13   0        0.52        2.18     52.74 o 
  24  13   0     1436.77     1585.33    127.58 o 
  25  13   0       83.75      149.29     69.48 o 
   0  14   0      493.79      328.26     63.79 o 
   1  14   0     2404.87     2379.80     79.63 o 
   2  14   0     2006.86     2072.35     66.29 o 
   3  14   0      326.88      386.11     36.31 o 
   4  14   0      657.37      604.83     34.87 o 
   5  14   0        3.03      -19.57     18.37 o 
   6  14   0     2279.66     2439.31     69.32 o 
   7  14   0        0.04       26.76     20.90 o 
   8  14   0     2710.08     2633.35     73.94 o 
   9  14   0      675.04      648.34     40.64 o 
  10  14   0       78.40       21.57     22.38 o 
  11  14   0       13.80       -1.20     23.26 o 
  12  14   0     5497.47     5552.54    113.90 o 
  13  14   0      229.79      265.62     33.37 o 
  14  14   0     1076.09     1088.09     52.80 o 
  15  14   0     1205.48     1151.70    117.66 o 
  16  14   0     1861.34     1896.19    118.48 o 
  17  14   0      912.69      620.29     73.43 o 
  18  14   0      639.94      527.75     74.75 o 
  19  14   0      416.08      359.61     69.45 o 
  20  14   0      898.25      731.67     86.17 o 
  21  14   0       86.67       76.75     84.54 o 
  22  14   0      346.60      403.56     75.47 o 
  23  14   0      219.49      179.11     65.79 o 
  24  14   0       42.70       79.45     62.58 o 
   0  15   0      503.88      442.02     53.80 o 
   1  15   0      612.72      613.38     42.22 o 
   2  15   0       82.45       87.87     26.26 o 
   3  15   0       69.39       38.68     25.09 o 
   4  15   0      234.11      227.80     33.34 o 
   5  15   0        8.71        7.59     29.48 o 
   6  15   0       27.31      -13.10     24.23 o 
   7  15   0      924.96      864.51     44.32 o 
   8  15   0      169.09      178.05     29.77 o 
   9  15   0       42.05       61.53     24.30 o 
  10  15   0      433.46      394.74     36.12 o 
  11  15   0      656.45      841.48     47.94 o 
  12  15   0      162.30      160.00     35.10 o 
  13  15   0     1271.69     1299.67     57.63 o 
  14  15   0      291.30      249.91     34.73 o 
  15  15   0        3.87       28.28     33.16 o 
  16  15   0        7.30      -24.64     34.53 o 
  17  15   0      322.69      201.55     80.17 o 
  18  15   0      388.04      518.82     65.79 o 
  19  15   0      346.62      299.30     56.56 o 
  20  15   0      187.63      178.13     54.74 o 
  21  15   0       63.95       25.51     44.74 o 
  22  15   0      218.44      141.47     56.68 o 
  23  15   0      588.05      424.04     79.75 o 
  24  15   0       36.70       -1.76     58.40 o 
   0  16   0      635.14      634.22     62.19 o 
   1  16   0      888.92      711.23     46.95 o 
   2  16   0     1132.59     1184.07     61.33 o 
   3  16   0      677.02      704.75     50.07 o 
   4  16   0       14.46       49.09     24.80 o 
   5  16   0        9.82        6.36     25.84 o 
   6  16   0       42.63       40.07     29.47 o 
   7  16   0      811.33      876.28     55.70 o 
   8  16   0      686.06      655.77     51.18 o 
   9  16   0      150.38      189.64     37.07 o 
  10  16   0      215.45      209.70     36.69 o 
  11  16   0       65.59       -3.65     29.13 o 
  12  16   0      395.49      412.03     39.74 o 
  13  16   0      173.16      113.75     35.33 o 
  14  16   0       46.16       43.46     27.52 o 
  15  16   0      260.51      296.22     49.57 o 
  16  16   0     3310.61     2813.67    160.29 o 
  17  16   0      147.50      146.78     48.13 o 
  18  16   0      208.04      131.78     60.78 o 
  19  16   0     2709.55     2292.07    291.18 o 
  20  16   0      220.03      190.41     56.91 o 
  21  16   0      855.91      930.51    148.64 o 
  22  16   0       39.18       74.17     55.24 o 
   0  17   0       83.34       92.89     41.01 o 
   1  17   0       62.49       53.62     30.78 o 
   2  17   0       46.89       30.53     27.64 o 
   3  17   0        3.31        9.71     27.11 o 
   4  17   0       67.36       71.43     30.98 o 
   5  17   0      125.42      148.89     35.31 o 
   6  17   0       52.88       31.87     28.86 o 
   7  17   0      390.42      401.73     44.32 o 
   8  17   0       11.55       33.16     31.86 o 
   9  17   0      915.00      954.55     67.59 o 
  10  17   0        9.04       55.06     32.92 o 
  11  17   0        1.04      -20.97     29.37 o 
  12  17   0        0.04      -10.31     30.69 o 
  13  17   0       86.67      106.73     32.98 o 
  14  17   0        1.99       60.78     39.69 o 
  15  17   0     1009.21      942.57     87.48 o 
  16  17   0      252.62      276.29     76.84 o 
  17  17   0      759.30      906.67    106.14 o 
  18  17   0      129.35       96.07     56.97 o 
  19  17   0        7.87       18.35     57.76 o 
  20  17   0      940.85     1059.29    120.23 o 
  21  17   0      776.22     1002.19    121.14 o 
   0  18   0     1979.06     1753.21    122.79 o 
   1  18   0      121.69       80.88     32.66 o 
   2  18   0        0.31      -38.61     26.50 o 
   3  18   0      555.12      589.72     52.52 o 
   4  18   0      340.33      355.82     50.96 o 
   5  18   0       18.11        5.18     30.47 o 
   6  18   0      103.35       69.82     32.08 o 
   7  18   0       89.15       78.17     33.17 o 
   8  18   0     1380.21     1425.76     78.37 o 
   9  18   0       52.11      -28.77     31.43 o 
  10  18   0      147.29      127.53     38.33 o 
  11  18   0     1051.39      959.63     64.83 o 
  12  18   0     1443.87     1411.39     95.96 o 
  13  18   0      451.00      514.95     48.13 o 
  14  18   0       19.49      -34.40     59.32 o 
  15  18   0      724.25      790.34     85.02 o 
  16  18   0      352.16      398.15    135.87 o 
  17  18   0       15.34       16.00     62.64 o 
  18  18   0     1029.49      806.45    107.62 o 
  19  18   0      513.79      190.30    246.88 o 
  20  18   0      123.25       80.45     71.35 o 
   0  19   0      189.92      134.84     60.10 o 
   1  19   0       82.15       72.38     33.28 o 
   2  19   0      127.16      148.65     37.78 o 
   3  19   0       12.28      -10.97     29.53 o 
   4  19   0      181.46      158.90     51.05 o 
   5  19   0        3.25       -9.42     29.40 o 
   6  19   0        2.58      -11.80     30.33 o 
   7  19   0      605.26      756.22     59.86 o 
   8  19   0       30.76       37.90     33.77 o 
   9  19   0       11.88       31.99     33.95 o 
  10  19   0       37.97        0.08     35.22 o 
  11  19   0       15.85       12.50     35.36 o 
  12  19   0       14.91       23.36     36.63 o 
  13  19   0        4.60        2.21     39.45 o 
  14  19   0       12.29      -16.41     46.60 o 
  15  19   0       15.29      -10.88     51.17 o 
  16  19   0      732.81      825.23    108.92 o 
  17  19   0      573.75      425.08     91.30 o 
  18  19   0       44.56      183.38     78.64 o 
  19  19   0       26.96      115.79     72.69 o 
   0  20   0      216.51      142.72     62.79 o 
   1  20   0       61.56       22.95     38.85 o 
   2  20   0      400.11      417.53     67.05 o 
   3  20   0     1131.69     1129.66     70.55 o 
   4  20   0     1601.03     1641.80     90.84 o 
   5  20   0       33.38      -17.92     30.93 o 
   6  20   0     1576.84     1527.78     80.97 o 
   7  20   0        0.34       45.31     34.67 o 
   8  20   0      124.19      120.26     39.11 o 
   9  20   0        9.56        0.40     34.40 o 
  10  20   0      230.77      205.71     45.59 o 
  11  20   0       62.79       28.32     37.76 o 
  12  20   0      132.55       88.55     41.25 o 
  13  20   0      117.57       89.56     48.63 o 
  14  20   0       35.69       63.30     71.31 o 
  15  20   0      331.70      341.33     70.64 o 
  16  20   0       87.54       50.18     71.75 o 
  17  20   0      661.18      655.45    106.95 o 
   0  21   0       96.98       63.43    126.31 o 
   1  21   0       86.47      141.88     47.01 o 
   2  21   0      200.89      196.32     52.99 o 
   3  21   0       54.26      115.00     43.67 o 
   4  21   0       29.02       52.20     37.90 o 
   5  21   0      443.44      350.10     50.57 o 
   6  21   0       59.74       51.94     38.11 o 
   7  21   0       28.84       28.23     37.10 o 
   8  21   0      273.24      254.93     48.53 o 
   9  21   0       86.79       78.58     41.11 o 
  10  21   0      131.54       94.98     42.59 o 
  11  21   0       83.34       73.02     42.01 o 
  12  21   0       14.48       -1.86     43.37 o 
  13  21   0       39.99       15.84     45.77 o 
  14  21   0       48.30        7.73     58.13 o 
  15  21   0       53.42      106.37     72.93 o 
   0  22   0       55.29      118.04     71.89 o 
   1  22   0      463.53      463.57     63.11 o 
   2  22   0       69.14      130.23     56.16 o 
   3  22   0      104.07       92.23     47.72 o 
   4  22   0     2657.07     2536.75    119.47 o 
   5  22   0      409.59      429.51     63.08 o 
   6  22   0      118.06       81.35     39.94 o 
   7  22   0      272.18      264.75     51.75 o 
   8  22   0       38.09       58.03     40.92 o 
   9  22   0       13.13       42.94     42.59 o 
  10  22   0        5.73      -17.43     40.96 o 
  11  22   0      123.71       89.27     50.76 o 
  12  22   0       19.99       50.28     49.47 o 
  13  22   0      109.57       99.05     54.16 o 
   0  23   0        6.26       11.70     63.66 o 
   1  23   0       44.15       53.58     48.37 o 
   2  23   0        1.45       13.82     45.93 o 
   3  23   0       14.95       23.72     45.34 o 
   4  23   0      316.99      377.59     65.79 o 
   5  23   0      111.96       83.58     49.63 o 
   6  23   0       34.46       26.34     45.42 o 
   7  23   0       74.59       97.23     59.30 o 
   8  23   0       71.48      108.46     53.62 o 
   9  23   0       38.76       47.68     45.25 o 
  10  23   0       19.31       24.77     45.55 o 
   0  24   0     2777.78     2962.81    191.91 o 
   1  24   0      102.61      146.00     53.55 o 
   2  24   0       57.16       12.74     48.44 o 
   3  24   0        7.52       -5.74     48.01 o 
   4  24   0      534.25      667.77     78.78 o 
   5  24   0        0.80      108.86     54.08 o 
   2   0   1     2027.94     1882.69     45.99 o 
   4   0   1     7651.40     7892.59    259.28 o 
   6   0   1    25699.75    26478.92    666.04 o 
   8   0   1     4003.96     3959.21    124.24 o 
  10   0   1      448.00      384.99     34.63 o 
  12   0   1      360.13      241.92     32.34 o 
  14   0   1     1800.31     1554.00     77.55 o 
  16   0   1     1353.70     1388.58    128.53 o 
  18   0   1      544.94      545.79     59.37 o 
  20   0   1      204.14      181.34     44.11 o 
  22   0   1      381.65      326.17     74.29 o 
  24   0   1      440.15      425.37    101.29 o 
  26   0   1      651.04      658.10    123.94 o 
  28   0   1      195.82      105.58     81.25 o 
  30   0   1      646.86      522.69    129.60 o 
   1   1   1      300.95      259.00     11.07 o 
   2   1   1     1997.07     2075.01     34.71 o 
   3   1   1     3015.66     2951.48     52.91 o 
   4   1   1     6984.31     6932.85    104.93 o 
   5   1   1    20397.99    20087.30    359.19 o 
   6   1   1     1644.80     1746.87     45.25 o 
   7   1   1      216.07      204.59     16.60 o 
   8   1   1     1704.72     1715.81     48.05 o 
   9   1   1      125.40      157.70     23.94 o 
  10   1   1     7743.27     7920.60    160.71 o 
  11   1   1     8390.59     9036.82    182.28 o 
  12   1   1      357.87      374.20     26.74 o 
  13   1   1      256.10      270.78     25.35 o 
  14   1   1     6008.24     6133.87    138.37 o 
  15   1   1     1462.72     1578.33     88.14 o 
  16   1   1       20.38       13.33     16.29 o 
  17   1   1     2170.43     2182.51     72.86 o 
  18   1   1      494.71      416.43     47.33 o 
  19   1   1       46.45       50.52     23.18 o 
  20   1   1      276.44      226.32     32.41 o 
  21   1   1      442.46      442.00     41.73 o 
  22   1   1      462.57      486.15     44.40 o 
  23   1   1     1466.62     1461.97     90.82 o 
  24   1   1      416.43      458.80     92.19 o 
  25   1   1      956.89     1066.83    100.95 o 
  26   1   1      659.04      719.67     91.75 o 
  27   1   1      153.94      144.37     58.75 o 
  28   1   1       22.64       10.27     49.88 o 
  29   1   1      223.63      194.99    161.89 o 
  30   1   1      533.21      489.81     91.03 o 
   1   2   1     1115.65      934.24     18.51 o 
   2   2   1       73.54       53.28      8.02 o 
   3   2   1     1318.79     1466.57     46.01 o 
   4   2   1     1202.47     1367.28     28.00 o 
   5   2   1      892.85      874.22     23.61 o 
   6   2   1     1792.51     1649.39     39.01 o 
   7   2   1    14697.68    14627.79    239.60 o 
   8   2   1     4364.87     4300.00     83.29 o 
   9   2   1       66.17       66.22     13.86 o 
  10   2   1     3074.54     3128.54     77.74 o 
  11   2   1      941.20     1026.19     40.41 o 
  12   2   1     1519.17     1469.89     50.38 o 
  13   2   1     2287.25     2223.72     75.11 o 
  14   2   1       33.37       -1.60     14.82 o 
  15   2   1      316.89      319.09     29.19 o 
  16   2   1      220.16      216.56     26.83 o 
  17   2   1      742.51      730.89     42.84 o 
  18   2   1        2.20      -17.46     19.00 o 
  19   2   1      215.08      194.35     36.40 o 
  20   2   1      433.06      559.84     53.54 o 
  21   2   1     1719.75     1729.08     72.48 o 
  22   2   1      250.71      265.65     33.77 o 
  23   2   1       14.20       29.12     29.70 o 
  24   2   1       52.77       10.10     41.65 o 
  25   2   1      317.58      293.20     67.24 o 
  26   2   1      799.08      780.86     95.60 o 
  27   2   1      976.39      986.39    159.06 o 
  28   2   1       20.41       44.89     55.07 o 
  29   2   1       87.05       88.02     58.74 o 
  30   2   1       55.90       -9.49     56.98 o 
   1   3   1      613.98      654.16     19.95 o 
   2   3   1    20041.59    20125.07    243.67 o 
   3   3   1   133606.44   130240.87   1616.01 o 
   4   3   1    25257.32    25900.48    351.27 o 
   5   3   1     6215.02     5743.30     92.78 o 
   6   3   1     1873.99     1918.09     39.58 o 
   7   3   1     1856.39     2139.03     43.85 o 
   8   3   1    12340.68    12340.85    190.34 o 
   9   3   1     1571.59     1717.17     44.83 o 
  10   3   1     1745.03     1885.92     52.66 o 
  11   3   1     1212.48     1346.98     41.45 o 
  12   3   1     1698.72     1777.77     50.05 o 
  13   3   1     4582.67     4711.79    141.48 o 
  14   3   1     1301.15     1204.95     50.80 o 
  15   3   1     1079.70     1011.48     41.25 o 
  16   3   1      767.22      663.42     35.85 o 
  17   3   1        3.55       -1.13     16.68 o 
  18   3   1     2164.15     2164.60     66.75 o 
  19   3   1      359.47      335.29     32.43 o 
  20   3   1      106.30      121.44     25.55 o 
  21   3   1      152.84      120.87     27.17 o 
  22   3   1      323.15      371.55     43.62 o 
  23   3   1      350.86      361.64     66.15 o 
  24   3   1      329.17      337.13     96.83 o 
  25   3   1     1499.53     1503.63    117.76 o 
  26   3   1      428.19      549.41     83.96 o 
  27   3   1       70.68       94.94     53.59 o 
  28   3   1       29.07       24.72     49.67 o 
  29   3   1      370.53      416.56     81.78 o 
  30   3   1       11.63       51.61     57.56 o 
   1   4   1    20064.93    20670.12    303.82 o 
   2   4   1     2209.76     2142.18     40.24 o 
   3   4   1    23265.12    22445.68    287.00 o 
   4   4   1    42105.96    41733.80    559.22 o 
   5   4   1    30551.79    30652.64    416.57 o 
   6   4   1     1240.37     1174.34     33.69 o 
   7   4   1     6036.82     6501.02    107.53 o 
   8   4   1      328.02      319.67     17.25 o 
   9   4   1     3109.78     2981.15     59.69 o 
  10   4   1      862.56      901.98     29.35 o 
  11   4   1      831.18      841.16     29.50 o 
  12   4   1     2239.86     2093.26     50.57 o 
  13   4   1      393.79      386.29     26.25 o 
  14   4   1      879.48      816.05     36.90 o 
  15   4   1       40.96       15.06     15.60 o 
  16   4   1      166.38      164.94     23.59 o 
  17   4   1      342.07      352.47     30.25 o 
  18   4   1      351.67      325.65     31.06 o 
  19   4   1        8.68       -2.69     19.75 o 
  20   4   1     1492.85     1458.83     58.33 o 
  21   4   1      255.06      280.29     32.30 o 
  22   4   1      826.12      886.13     67.43 o 
  23   4   1      274.14      247.35     38.97 o 
  24   4   1       67.76       79.94     33.88 o 
  25   4   1      858.47      816.10     91.15 o 
  26   4   1      475.40      488.28     78.69 o 
  27   4   1       54.74       -0.70     47.40 o 
  28   4   1      179.08      160.64     63.18 o 
  29   4   1       92.67      111.85     61.97 o 
   1   5   1      548.25      628.74     21.10 o 
   2   5   1       32.39       31.89      9.49 o 
   3   5   1    33873.48    35500.07    516.85 o 
   4   5   1     1801.18     1620.25     58.01 o 
   5   5   1     4445.61     4366.09    120.58 o 
   6   5   1    33077.61    33929.19    462.16 o 
   7   5   1    12160.50    12186.60    189.39 o 
   8   5   1     5460.18     5472.92     95.56 o 
   9   5   1      526.14      561.48     23.56 o 
  10   5   1     4028.56     4012.77     83.36 o 
  11   5   1     1628.34     1668.28     45.54 o 
  12   5   1      732.79      765.69     30.18 o 
  13   5   1      105.72      122.65     16.76 o 
  14   5   1      399.13      479.71     26.49 o 
  15   5   1     3943.23     4105.00     85.52 o 
  16   5   1      986.90     1023.98     39.50 o 
  17   5   1      167.94      162.67     21.57 o 
  18   5   1     2614.55     2469.64     77.08 o 
  19   5   1      344.94      327.02     33.09 o 
  20   5   1       19.13        5.79     21.42 o 
  21   5   1       49.64       -2.61     25.42 o 
  22   5   1      933.32     1002.41    164.69 o 
  23   5   1      381.96      383.91     46.08 o 
  24   5   1      600.62      616.79     55.31 o 
  25   5   1       13.27        6.87     49.19 o 
  26   5   1      117.88      134.72     55.75 o 
  27   5   1      258.41      190.69     80.25 o 
  28   5   1      165.19      172.62     68.74 o 
  29   5   1      266.99      332.78     78.65 o 
   1   6   1     1746.94     1706.62     35.30 o 
   2   6   1    14929.72    14763.26    228.41 o 
   3   6   1     3699.92     3587.21     73.93 o 
   4   6   1    16901.12    17378.78    262.55 o 
   5   6   1     6650.22     6523.75    109.25 o 
   6   6   1    12185.91    12503.38    195.79 o 
   7   6   1      453.08      527.69     27.34 o 
   8   6   1     8037.39     8149.60    126.41 o 
   9   6   1     3884.66     3854.45     74.62 o 
  10   6   1      302.56      344.71     20.92 o 
  11   6   1      292.95      306.64     20.74 o 
  12   6   1      525.78      472.86     25.36 o 
  13   6   1      435.87      410.73     27.04 o 
  14   6   1      159.53      157.48     19.66 o 
  15   6   1     1016.27      895.07     36.80 o 
  16   6   1      393.58      369.49     27.39 o 
  17   6   1      720.92      754.89     36.49 o 
  18   6   1      674.28      765.67     42.95 o 
  19   6   1      304.23      346.26     33.49 o 
  20   6   1        2.74       24.58     21.98 o 
  21   6   1      636.42      615.48     50.47 o 
  22   6   1      540.13      467.54     47.18 o 
  23   6   1      618.86      654.81     54.78 o 
  24   6   1      152.89      140.51     38.18 o 
  25   6   1       82.18      -53.56     40.55 o 
  26   6   1      299.24      165.81    123.94 o 
  27   6   1       46.46       16.30     71.99 o 
  28   6   1       16.50       34.61     63.19 o 
  29   6   1       81.34       66.96     63.94 o 
   1   7   1     5624.73     5349.78     91.58 o 
   2   7   1      287.81      275.42     17.71 o 
   3   7   1     2677.22     2922.05     60.43 o 
   4   7   1     2866.86     2754.57     54.55 o 
   5   7   1     1234.70     1363.40     35.49 o 
   6   7   1    11145.57    12200.05    192.82 o 
   7   7   1     9633.80    10249.60    166.72 o 
   8   7   1     4855.45     4935.63     97.17 o 
   9   7   1    16072.44    15550.76    245.06 o 
  10   7   1      677.24      721.83     29.18 o 
  11   7   1      298.65      340.07     22.26 o 
  12   7   1     1200.85     1329.03     41.47 o 
  13   7   1      755.75      751.61     32.42 o 
  14   7   1      935.01      881.16     36.06 o 
  15   7   1     3502.33     3444.74     77.63 o 
  16   7   1     4776.49     4852.46    100.43 o 
  17   7   1      153.78      114.05     28.61 o 
  18   7   1      272.67      259.36     32.82 o 
  19   7   1      703.28      656.04     51.71 o 
  20   7   1      107.25      123.68     47.51 o 
  21   7   1     1602.41     1423.85     82.13 o 
  22   7   1        3.34       23.15     32.58 o 
  23   7   1      636.35      682.33     65.72 o 
  24   7   1       62.23       43.06     37.71 o 
  25   7   1      504.78      407.43    164.03 o 
  26   7   1      668.56      735.27     91.08 o 
  27   7   1      540.41      647.35    112.39 o 
  28   7   1       17.65      113.83     62.55 o 
  29   7   1      747.42      757.46    104.28 o 
   1   8   1    11199.56    10923.07    173.26 o 
   2   8   1     3897.76     3723.32     73.97 o 
   3   8   1      979.19     1039.25     33.51 o 
   4   8   1      340.98      394.65     22.29 o 
   5   8   1     6327.11     6641.69    113.71 o 
   6   8   1     1971.83     2261.53     57.02 o 
   7   8   1      955.29      875.24     41.00 o 
   8   8   1     2781.85     2905.66     58.78 o 
   9   8   1     2356.69     2366.95     55.97 o 
  10   8   1     1056.09     1100.49     50.00 o 
  11   8   1      764.18      781.20     34.51 o 
  12   8   1      783.52      777.58     35.64 o 
  13   8   1       15.44        7.92     16.09 o 
  14   8   1       67.13       52.84     18.79 o 
  15   8   1      868.19      772.81     39.31 o 
  16   8   1     2869.45     2815.55     77.36 o 
  17   8   1      682.98      734.93     46.69 o 
  18   8   1      552.75      476.04     41.36 o 
  19   8   1      102.28       36.61     25.74 o 
  20   8   1      764.75      865.48     64.58 o 
  21   8   1       72.50      -11.30     49.49 o 
  22   8   1      195.00      206.29     44.65 o 
  23   8   1      985.80      878.58     71.92 o 
  24   8   1      212.32      232.54     62.69 o 
  25   8   1       21.21       14.64     44.82 o 
  26   8   1      394.14      539.83    103.89 o 
  27   8   1       49.27       42.63     55.96 o 
  28   8   1       34.51       59.75     59.80 o 
   1   9   1      349.66      381.69     19.67 o 
   2   9   1     3531.99     3327.51     94.77 o 
   3   9   1       68.62       82.42     15.40 o 
   4   9   1     2527.48     2664.58     61.52 o 
   5   9   1      597.82      653.27     29.79 o 
   6   9   1     5063.08     5140.73     94.44 o 
   7   9   1     6976.58     7089.78    123.64 o 
   8   9   1     3211.26     3116.83     67.63 o 
   9   9   1      175.42      203.45     17.18 o 
  10   9   1     2389.05     2371.23     58.44 o 
  11   9   1     5110.03     4850.63    103.34 o 
  12   9   1     3393.13     3471.45     85.02 o 
  13   9   1     1497.35     1422.62     50.21 o 
  14   9   1     1005.06      970.26     42.67 o 
  15   9   1     3160.08     3296.25     84.72 o 
  16   9   1     3010.82     2956.52     81.22 o 
  17   9   1       18.82       19.11     30.96 o 
  18   9   1      621.37      647.73     46.09 o 
  19   9   1      322.02      295.99     59.52 o 
  20   9   1      717.54      659.85     59.63 o 
  21   9   1      388.16      363.22     51.41 o 
  22   9   1      475.88      541.40     59.67 o 
  23   9   1      284.27      330.29     81.10 o 
  24   9   1      104.80      124.15     44.41 o 
  25   9   1      146.37      184.99     95.17 o 
  26   9   1      522.74      750.21    145.21 o 
  27   9   1       44.30      110.63     92.88 o 
  28   9   1      164.26      122.10     99.46 o 
   1  10   1     1900.20     1780.22     51.23 o 
   2  10   1     1406.11     1409.18     42.45 o 
   3  10   1      104.46       87.60     16.99 o 
   4  10   1     5173.60     5672.54    108.21 o 
   5  10   1     1559.31     1490.92     46.03 o 
   6  10   1     2911.42     2927.58     95.33 o 
   7  10   1      891.24      911.00     29.88 o 
   8  10   1      751.29      830.77     32.13 o 
   9  10   1     2952.19     2897.20     66.61 o 
  10  10   1      617.31      677.64     29.99 o 
  11  10   1      627.51      667.07     34.16 o 
  12  10   1       84.70       80.27     20.19 o 
  13  10   1      333.76      353.66     47.84 o 
  14  10   1     1295.13     1330.72     51.69 o 
  15  10   1      426.67      357.24     31.42 o 
  16  10   1      712.48      681.48     45.43 o 
  17  10   1      842.22      823.16     53.60 o 
  18  10   1     1085.76     1067.62     56.88 o 
  19  10   1        7.54       24.18     31.14 o 
  20  10   1      388.25      427.55     67.05 o 
  21  10   1      255.94      248.52     61.14 o 
  22  10   1      194.33      193.45     59.94 o 
  23  10   1      528.20      624.76    114.15 o 
  24  10   1      464.74      537.95    130.44 o 
  25  10   1      223.40      270.68     96.24 o 
  26  10   1       35.46      -49.12     75.59 o 
  27  10   1      328.38      129.14     93.95 o 
   1  11   1       26.32       11.71     13.11 o 
   2  11   1       46.00       40.89     16.71 o 
   3  11   1      473.96      442.44     27.15 o 
   4  11   1     2102.67     2328.77     60.23 o 
   5  11   1      894.49      779.05     35.51 o 
   6  11   1      408.29      386.11     27.66 o 
   7  11   1     1967.83     2011.57     57.39 o 
   8  11   1      359.29      444.35     22.97 o 
   9  11   1     8950.71     8896.97    155.62 o 
  10  11   1      208.00      229.82     20.41 o 
  11  11   1      834.94      803.73     33.92 o 
  12  11   1      430.18      395.31     27.06 o 
  13  11   1     6968.41     7023.21    207.36 o 
  14  11   1     5868.20     5685.15    186.31 o 
  15  11   1      521.00      561.67     43.07 o 
  16  11   1      284.87      230.50     39.69 o 
  17  11   1      716.52      785.10     60.85 o 
  18  11   1       13.28        7.37     64.62 o 
  19  11   1      780.53      680.39     78.62 o 
  20  11   1      331.13      377.49     84.08 o 
  21  11   1        9.93       17.72     44.06 o 
  22  11   1        6.46        6.74     43.57 o 
  23  11   1      452.54      460.50     78.08 o 
  24  11   1       86.05       71.92     77.12 o 
  25  11   1      490.30      484.74    124.70 o 
  26  11   1      185.92      165.10     95.17 o 
  27  11   1       62.20       55.85     89.36 o 
   1  12   1      777.01      859.85     51.81 o 
   2  12   1      616.48      461.55     43.53 o 
   3  12   1       24.30        8.92     16.12 o 
   4  12   1       33.89       42.92     17.25 o 
   5  12   1     1681.94     1624.42     51.32 o 
   6  12   1      273.92      339.48     27.96 o 
   7  12   1      919.00      850.42     39.88 o 
   8  12   1     1092.59     1112.98     52.81 o 
   9  12   1      118.72      126.12     23.06 o 
  10  12   1      294.18      274.36     40.34 o 
  11  12   1     2900.92     2770.22     81.66 o 
  12  12   1      290.76      263.88     32.95 o 
  13  12   1     2113.40     2040.30     69.84 o 
  14  12   1      207.12      267.73     37.32 o 
  15  12   1      776.28      876.13     53.37 o 
  16  12   1      234.10      169.15     38.28 o 
  17  12   1      687.76      718.26     73.87 o 
  18  12   1      182.03      234.38     57.96 o 
  19  12   1      785.35      709.46     81.25 o 
  20  12   1       28.50       52.86    102.36 o 
  21  12   1      342.90      280.47     92.72 o 
  22  12   1       18.97       -8.23     44.36 o 
  23  12   1      429.40      317.27     71.81 o 
  24  12   1      104.83      187.13     94.71 o 
  25  12   1       97.14       65.03     87.68 o 
  26  12   1       31.54       -7.80     82.93 o 
   1  13   1      360.86      376.90     26.89 o 
   2  13   1      550.62      500.24     33.32 o 
   3  13   1      615.45      625.68     34.05 o 
   4  13   1      281.33      286.50     29.09 o 
   5  13   1      354.05      410.48     42.46 o 
   6  13   1     1859.29     1745.73     57.67 o 
   7  13   1      248.32      275.02     32.11 o 
   8  13   1        4.59      -13.94     18.83 o 
   9  13   1      108.00      159.58     26.54 o 
  10  13   1        3.14      -27.87     18.58 o 
  11  13   1        6.38        4.69     18.68 o 
  12  13   1     2542.34     2461.94     78.74 o 
  13  13   1     7831.46     7466.29    150.20 o 
  14  13   1      452.22      417.97     38.95 o 
  15  13   1      137.43       79.35     31.73 o 
  16  13   1     1736.68     1765.75     78.26 o 
  17  13   1      972.81      938.34     61.07 o 
  18  13   1      174.79      216.80     47.70 o 
  19  13   1      271.48      306.20     63.76 o 
  20  13   1      834.23      915.27    135.49 o 
  21  13   1       58.26       -3.35     43.28 o 
  22  13   1      186.65      215.80     60.91 o 
  23  13   1      178.35      187.06     62.33 o 
  24  13   1      188.12      412.82    119.20 o 
  25  13   1       18.39      -11.78     77.58 o 
   1  14   1       63.05       56.65     25.41 o 
   2  14   1      939.64      864.91     62.57 o 
   3  14   1       82.13       83.75     21.69 o 
   4  14   1       47.38       32.87     25.33 o 
   5  14   1      470.23      438.78     33.05 o 
   6  14   1     1119.32     1033.21     46.14 o 
   7  14   1       22.40       -7.58     20.19 o 
   8  14   1      150.41      158.04     27.62 o 
   9  14   1      723.23      718.75     41.87 o 
  10  14   1      195.27      209.78     35.96 o 
  11  14   1     1107.43     1120.72     47.95 o 
  12  14   1     1657.78     1599.94     65.61 o 
  13  14   1      344.95      260.11     31.19 o 
  14  14   1     1649.60     1803.28     70.36 o 
  15  14   1       61.87       35.64     31.60 o 
  16  14   1      341.86      321.47     44.07 o 
  17  14   1      152.62      117.02     44.02 o 
  18  14   1      543.40      608.13     67.40 o 
  19  14   1       20.69       27.59     41.19 o 
  20  14   1      178.45      192.51     52.43 o 
  21  14   1       19.43       33.11     44.70 o 
  22  14   1       73.35       56.95     70.21 o 
  23  14   1      306.32      398.65     82.90 o 
  24  14   1      413.82      449.98     90.65 o 
   1  15   1      462.22      386.83     38.61 o 
   2  15   1      155.51      115.94     30.16 o 
   3  15   1      129.04      124.75     30.33 o 
   4  15   1     1233.30     1141.10     58.62 o 
   5  15   1      176.46      161.94     32.65 o 
   6  15   1       26.53       -1.04     20.75 o 
   7  15   1      535.31      488.52     44.64 o 
   8  15   1      451.25      428.64     36.05 o 
   9  15   1     1078.72     1212.51     53.37 o 
  10  15   1     1492.13     1602.73     61.33 o 
  11  15   1       47.49       45.32     26.31 o 
  12  15   1     1636.62     1626.31     62.61 o 
  13  15   1     2132.01     2298.10     82.01 o 
  14  15   1      685.69      623.40     78.65 o 
  15  15   1      217.86      178.59     50.89 o 
  16  15   1      542.95      531.37     52.89 o 
  17  15   1      392.92      359.00     57.45 o 
  18  15   1      760.09      642.91     70.93 o 
  19  15   1      615.14      703.13    103.26 o 
  20  15   1      128.22      109.45     50.38 o 
  21  15   1      182.51      320.94     63.50 o 
  22  15   1      125.12      220.19    105.78 o 
  23  15   1      173.91      168.02     61.17 o 
   1  16   1      455.79      451.36     52.47 o 
   2  16   1       98.98       56.89     26.15 o 
   3  16   1      105.99       45.36     29.12 o 
   4  16   1      245.22      321.72     39.63 o 
   5  16   1     1018.24      995.49     58.00 o 
   6  16   1        6.50        1.49     26.23 o 
   7  16   1      311.16      270.96     39.01 o 
   8  16   1       38.81       16.37     27.62 o 
   9  16   1     1499.57     1493.34     70.33 o 
  10  16   1     1142.12     1123.68     62.12 o 
  11  16   1      209.54      202.43     32.57 o 
  12  16   1       22.63       25.83     24.45 o 
  13  16   1      912.01      874.39     50.68 o 
  14  16   1       61.98       81.76     29.25 o 
  15  16   1      140.99      132.37     46.84 o 
  16  16   1      760.11      763.82    106.06 o 
  17  16   1       67.77       55.39     43.85 o 
  18  16   1      108.35       86.52     46.21 o 
  19  16   1      956.34      945.74     83.73 o 
  20  16   1       28.81       85.01     49.63 o 
  21  16   1      578.38      623.72     78.57 o 
  22  16   1      159.59      198.83     63.28 o 
   1  17   1      131.82      110.00     36.16 o 
   2  17   1      166.16      225.32     42.43 o 
   3  17   1      104.12       97.64     35.52 o 
   4  17   1      259.44      280.32     39.11 o 
   5  17   1     1307.80     1290.24     66.38 o 
   6  17   1      319.11      304.50     40.36 o 
   7  17   1       35.75       31.66     29.66 o 
   8  17   1      484.99      480.45     48.30 o 
   9  17   1     1880.25     1692.30     76.77 o 
  10  17   1      565.26      610.46     52.62 o 
  11  17   1      208.79      185.38     41.54 o 
  12  17   1      159.17      119.58     33.54 o 
  13  17   1      139.83      117.68     41.68 o 
  14  17   1      173.09      165.09     45.22 o 
  15  17   1      260.44      143.59     55.31 o 
  16  17   1       43.61      107.27     59.79 o 
  17  17   1     1086.97     1160.47    189.43 o 
  18  17   1       17.52      -31.05     56.73 o 
  19  17   1      485.55      663.35     78.36 o 
  20  17   1      500.13      580.39     96.41 o 
  21  17   1      242.52      185.23     61.50 o 
   1  18   1      103.23       82.12     37.91 o 
   2  18   1      407.75      346.75     49.92 o 
   3  18   1      633.61      584.78     61.77 o 
   4  18   1      287.37      292.18     41.26 o 
   5  18   1      340.11      236.96     47.20 o 
   6  18   1     1107.82     1180.98     74.97 o 
   7  18   1      138.91      108.13     36.70 o 
   8  18   1      163.46      172.96     38.64 o 
   9  18   1       20.92       51.56     34.31 o 
  10  18   1     1232.74     1159.82     72.76 o 
  11  18   1      266.59      201.62     45.34 o 
  12  18   1      462.06      477.98     46.55 o 
  13  18   1      272.55      350.89     54.39 o 
  14  18   1      112.53      119.46     43.78 o 
  15  18   1      232.77      147.27    115.37 o 
  16  18   1      237.75      143.57     78.49 o 
  17  18   1      133.28      121.80     78.65 o 
  18  18   1      568.55      669.55    100.02 o 
  19  18   1       98.33      129.64    108.87 o 
  20  18   1       86.33      172.41     76.44 o 
   1  19   1      938.59      909.10    102.52 o 
   2  19   1      602.35      629.21     66.66 o 
   3  19   1      220.53      220.16     45.94 o 
   4  19   1       22.65       66.35     37.06 o 
   5  19   1      369.11      358.10     46.59 o 
   6  19   1      250.58      291.87     45.09 o 
   7  19   1      658.66      519.28     53.90 o 
   8  19   1       76.56       27.10     33.50 o 
   9  19   1       32.50       55.97     35.37 o 
  10  19   1      174.77      267.05     66.26 o 
  11  19   1       44.23       50.27     35.90 o 
  12  19   1      658.75      640.20     58.46 o 
  13  19   1       84.31      135.02     47.08 o 
  14  19   1      158.02      166.78     57.05 o 
  15  19   1       29.23       46.68     51.23 o 
  16  19   1      656.93      521.98    226.99 o 
  17  19   1      773.92      544.97    109.79 o 
  18  19   1      388.06      417.31     93.23 o 
  19  19   1      264.20      393.48     93.70 o 
   1  20   1      507.26      478.56     59.98 o 
   2  20   1        1.44      -42.90     35.79 o 
   3  20   1      248.90      258.75     48.14 o 
   4  20   1      138.53      123.94     57.42 o 
   5  20   1      741.43      750.19     86.30 o 
   6  20   1      169.71       91.42     42.49 o 
   7  20   1       80.29      104.35     38.11 o 
   8  20   1      141.82      160.45     42.22 o 
   9  20   1      538.56      482.89     78.40 o 
  10  20   1      302.93      240.19     54.42 o 
  11  20   1       14.35       74.78     43.68 o 
  12  20   1       17.81       57.24     38.49 o 
  13  20   1      121.84       66.30     47.42 o 
  14  20   1      105.81      119.51     56.67 o 
  15  20   1      531.37      680.29     86.95 o 
  16  20   1      237.73      304.74     86.34 o 
  17  20   1      184.00       93.57     64.78 o 
   1  21   1      202.55      241.72     53.32 o 
   2  21   1      429.45      595.52     66.72 o 
   3  21   1      757.50      599.26     65.39 o 
   4  21   1       85.55       33.09     42.26 o 
   5  21   1      316.84      357.29     58.46 o 
   6  21   1       11.39       -3.21     37.26 o 
   7  21   1       90.22      131.09     48.01 o 
   8  21   1       42.52        6.83     40.00 o 
   9  21   1      396.80      484.98     57.79 o 
  10  21   1       13.83      -13.87     35.80 o 
  11  21   1      130.36      153.62     52.30 o 
  12  21   1       26.10      116.47     43.61 o 
  13  21   1      121.34      184.27     65.06 o 
  14  21   1       28.93       27.26     54.50 o 
  15  21   1      476.83      724.71    119.24 o 
   1  22   1       40.10       52.07     46.13 o 
   2  22   1      495.02      475.93     82.84 o 
   3  22   1      674.32      609.95     72.12 o 
   4  22   1      230.59      276.38     54.98 o 
   5  22   1       73.65       23.32     44.83 o 
   6  22   1      108.18      187.27     51.87 o 
   7  22   1      543.12      457.38    105.24 o 
   8  22   1      226.12      200.52     79.90 o 
   9  22   1      133.29      154.96     51.81 o 
  10  22   1      474.34      495.33     67.55 o 
  11  22   1       87.86      125.09     54.21 o 
  12  22   1      206.76      237.90     51.07 o 
  13  22   1      211.78      201.28     69.55 o 
   1  23   1       14.84      -50.08     43.05 o 
   2  23   1      212.42      261.84     59.76 o 
   3  23   1       59.65      124.52     51.33 o 
   4  23   1     1092.70     1143.92     89.10 o 
   5  23   1       17.04       64.35     50.45 o 
   6  23   1      109.98       75.47     51.49 o 
   7  23   1       77.71      117.50     52.67 o 
   8  23   1      614.17      612.92     74.89 o 
   9  23   1       90.24      125.08     56.71 o 
   1  24   1        4.42        7.60     49.12 o 
   2  24   1       16.60       44.18     48.52 o 
   3  24   1       71.36       43.21     62.67 o 
   4  24   1        9.39       -1.11     46.79 o 
   5  24   1      150.17      153.24     58.19 o 
   0   0   2    44037.49    46095.09   1602.18 o 
   2   0   2      770.01      698.10     24.06 o 
   4   0   2    19075.35    19026.97    401.97 o 
   6   0   2      677.89      770.36     42.20 o 
   8   0   2     1486.72     1337.63     83.54 o 
  10   0   2     5751.41     5654.62    175.00 o 
  12   0   2     6776.55     7042.21    215.81 o 
  14   0   2     1109.88     1022.29     90.58 o 
  16   0   2     2613.12     2435.72    110.29 o 
  18   0   2      845.52      932.03     72.52 o 
  20   0   2     1869.85     1889.03    105.01 o 
  22   0   2     3161.51     3111.11    145.53 o 
  24   0   2      458.62      423.70     68.78 o 
  26   0   2       36.52      -62.89     60.13 o 
  30   0   2       24.18       34.58     82.32 o 
   0   1   2      652.68      694.53     21.17 o 
   1   1   2      182.48      167.98      8.37 o 
   2   1   2     4875.83     4630.34     67.05 o 
   3   1   2     3037.57     3092.62     44.06 o 
   4   1   2      708.25      564.34     18.88 o 
   5   1   2      140.48      116.60     16.39 o 
   6   1   2      163.29      138.94     16.11 o 
   7   1   2     2860.52     2805.32     68.11 o 
   8   1   2    16932.79    16481.77    306.68 o 
   9   1   2      390.76      542.27     30.50 o 
  10   1   2     1274.76     1298.16     62.62 o 
  11   1   2    18329.07    18025.76    339.73 o 
  12   1   2     1614.28     1565.26     66.90 o 
  13   1   2      805.46      782.23     39.69 o 
  14   1   2     3369.62     3226.01     88.56 o 
  15   1   2       73.07      106.21     24.42 o 
  16   1   2      634.07      726.13     42.56 o 
  17   1   2      745.26      691.48     55.17 o 
  18   1   2     1851.12     1794.63     68.95 o 
  19   1   2      334.32      346.69     36.97 o 
  20   1   2      816.20      859.90    102.19 o 
  21   1   2       74.60       91.00     33.20 o 
  22   1   2      491.45      512.36     47.12 o 
  23   1   2      202.11      252.13     39.58 o 
  24   1   2      471.99      598.43     61.56 o 
  25   1   2       15.60       -8.13     43.03 o 
  26   1   2      798.83      729.38     99.92 o 
  27   1   2       79.91      146.23     57.49 o 
  28   1   2       66.01       85.69     56.68 o 
  29   1   2      127.11      104.75     60.64 o 
  30   1   2      144.14      176.08     68.38 o 
   0   2   2     1641.91     1526.01     36.92 o 
   1   2   2    15598.23    15299.67    194.24 o 
   2   2   2    24042.76    23188.53    335.52 o 
   3   2   2     9023.74     9222.79    128.77 o 
   4   2   2     2377.47     2407.62     44.51 o 
   5   2   2      172.21      143.93     15.88 o 
   6   2   2      420.87      486.94     20.19 o 
   7   2   2     4900.30     4971.44     92.92 o 
   8   2   2      121.16      104.58     13.75 o 
   9   2   2      982.47     1106.63     40.52 o 
  10   2   2      939.28      902.74     32.76 o 
  11   2   2     1445.16     1496.41     45.82 o 
  12   2   2      912.68      963.86     36.54 o 
  13   2   2     4090.23     3721.07     83.64 o 
  14   2   2      462.99      465.04     28.84 o 
  15   2   2      733.38      762.39     45.24 o 
  16   2   2      166.43      165.87     23.03 o 
  17   2   2     3332.03     3271.09     84.17 o 
  18   2   2       77.51      124.31     23.93 o 
  19   2   2      340.64      291.73     31.67 o 
  20   2   2      349.75      362.06     34.40 o 
  21   2   2     3165.58     3199.83     90.72 o 
  22   2   2      978.77     1006.44     57.20 o 
  23   2   2     1251.71     1256.88     67.83 o 
  24   2   2      335.23      405.96     63.90 o 
  25   2   2     2027.98     2189.87    109.23 o 
  26   2   2      463.52      460.66     78.33 o 
  27   2   2     1075.19     1122.30    128.22 o 
  28   2   2       34.12       80.22     55.07 o 
  29   2   2      320.80      315.03     77.69 o 
  30   2   2       87.83      131.12     63.24 o 
   0   3   2     9157.17     8190.73    161.89 o 
   1   3   2    16583.11    16702.16    211.41 o 
   2   3   2      181.19      151.03     10.54 o 
   3   3   2    12267.70    12159.27    182.76 o 
   4   3   2     1869.62     1900.47     38.91 o 
   5   3   2     2164.79     2407.79     51.25 o 
   6   3   2     3673.47     3923.38     68.57 o 
   7   3   2      934.43      856.37     24.54 o 
   8   3   2    11177.58    11585.15    180.10 o 
   9   3   2     4557.12     4821.11     92.87 o 
  10   3   2     6828.97     6854.19    115.90 o 
  11   3   2     6915.79     6765.25    115.96 o 
  12   3   2     4719.83     4743.62     98.71 o 
  13   3   2      338.74      405.24     31.45 o 
  14   3   2      517.28      585.06     32.33 o 
  15   3   2     3912.62     3835.87    104.33 o 
  16   3   2      586.35      562.46     34.23 o 
  17   3   2       57.17       49.84     30.76 o 
  18   3   2       39.00        9.97     20.71 o 
  19   3   2      824.36      810.12     44.45 o 
  20   3   2      111.56       62.85     24.47 o 
  21   3   2      905.86      916.76     49.52 o 
  22   3   2      458.28      437.04     39.47 o 
  23   3   2      326.77      319.68     42.19 o 
  24   3   2      268.75      258.67     49.82 o 
  25   3   2      238.15      201.22     81.11 o 
  26   3   2      146.02      123.70     54.94 o 
  27   3   2       96.78      135.09     58.58 o 
  28   3   2      386.59      381.07     78.46 o 
  29   3   2       88.35      117.72     62.61 o 
  30   3   2      217.31      174.16     70.05 o 
   0   4   2     1694.44     1561.84     46.72 o 
   1   4   2    12603.72    12656.43    189.77 o 
   2   4   2    37971.10    38311.85    513.17 o 
   3   4   2     3125.99     2997.17     60.19 o 
   4   4   2      740.61      722.43     29.14 o 
   5   4   2     1777.38     1759.05     35.31 o 
   6   4   2     2169.42     2160.77     49.91 o 
   7   4   2     2153.15     2151.37     45.18 o 
   8   4   2      109.80      131.90     12.92 o 
   9   4   2     2591.08     2535.69     53.09 o 
  10   4   2     2891.21     2971.16     60.55 o 
  11   4   2     1712.40     1807.98     52.52 o 
  12   4   2      647.21      674.11     27.36 o 
  13   4   2      388.32      414.16     23.07 o 
  14   4   2     1502.29     1376.10     46.57 o 
  15   4   2      214.59      200.24     20.48 o 
  16   4   2     2219.57     2247.26     57.80 o 
  17   4   2     2481.42     2515.68     72.14 o 
  18   4   2     1386.62     1367.20     54.44 o 
  19   4   2     1566.94     1392.64     56.84 o 
  20   4   2      773.22      735.93     44.72 o 
  21   4   2      349.45      312.56     34.65 o 
  22   4   2      274.03      322.07     36.44 o 
  23   4   2      548.45      571.98     61.23 o 
  24   4   2     1359.86     1485.50     90.62 o 
  25   4   2       25.27       46.46     38.58 o 
  26   4   2      199.18      172.08     60.38 o 
  27   4   2       33.15       35.09     52.57 o 
  28   4   2      156.87      204.74     69.40 o 
  29   4   2      816.91      841.48    105.86 o 
   0   5   2     1097.45      963.38     44.77 o 
   1   5   2      177.54      190.37     14.98 o 
   2   5   2     1813.19     1576.87     32.97 o 
   3   5   2     5736.50     5806.86     89.75 o 
   4   5   2     4514.73     4146.55     64.48 o 
   5   5   2    10115.83    10043.26    138.60 o 
   6   5   2      409.77      461.15     21.10 o 
   7   5   2    13312.24    13847.58    213.43 o 
   8   5   2     2863.61     2943.00     59.41 o 
   9   5   2      976.01     1170.56     34.02 o 
  10   5   2      456.47      485.14     22.47 o 
  11   5   2      206.44      241.82     18.47 o 
  12   5   2     4168.11     4051.35     80.07 o 
  13   5   2      347.69      396.43     23.51 o 
  14   5   2     2458.62     2325.85     56.87 o 
  15   5   2      405.62      434.33     26.12 o 
  16   5   2     1897.55     1680.21     56.99 o 
  17   5   2      958.26      985.64     46.61 o 
  18   5   2     3181.53     3164.41     92.85 o 
  19   5   2     3527.27     3624.87     99.06 o 
  20   5   2       14.69       48.51     23.96 o 
  21   5   2       70.07       90.80     27.43 o 
  22   5   2     2160.25     2188.79     75.71 o 
  23   5   2      248.21      243.87     47.19 o 
  24   5   2      426.93      431.15     58.80 o 
  25   5   2      206.05      175.22     53.12 o 
  26   5   2      263.09      366.46    103.07 o 
  27   5   2      381.56      503.85    122.94 o 
  28   5   2      230.48      162.55     64.69 o 
  29   5   2      191.68      182.94     67.15 o 
   0   6   2     3109.72     3483.57     92.14 o 
   1   6   2     1305.26     1297.31     35.79 o 
   2   6   2      551.74      576.97     27.44 o 
   3   6   2      188.79      210.26     15.78 o 
   4   6   2      321.86      350.34     18.12 o 
   5   6   2     8545.42     8877.09    125.32 o 
   6   6   2      690.93      826.44     24.08 o 
   7   6   2       12.89        1.67      8.89 o 
   8   6   2     3448.93     3610.88     70.38 o 
   9   6   2     1932.50     1868.73     45.97 o 
  10   6   2       81.75       89.05     14.54 o 
  11   6   2      618.79      722.74     29.11 o 
  12   6   2      410.26      411.37     23.80 o 
  13   6   2      937.54      939.63     35.04 o 
  14   6   2     1096.99     1084.79     38.05 o 
  15   6   2       97.70      102.56     19.04 o 
  16   6   2     1238.18     1327.98     52.02 o 
  17   6   2      295.36      287.40     30.64 o 
  18   6   2     1197.65     1175.04     51.73 o 
  19   6   2     1775.39     1760.05     69.53 o 
  20   6   2      449.85      521.47     40.12 o 
  21   6   2     1040.25      971.97     69.76 o 
  22   6   2       97.20      181.81     36.92 o 
  23   6   2       84.66       59.76     37.81 o 
  24   6   2      170.16      158.95     46.14 o 
  25   6   2      522.65      517.83     64.36 o 
  26   6   2       15.32      -30.76     39.13 o 
  27   6   2       64.02       71.47     54.78 o 
  28   6   2     1005.91     1032.85    110.83 o 
  29   6   2      792.38      807.72    106.39 o 
   0   7   2     6008.48     5678.98    139.00 o 
   1   7   2      720.66      796.55     26.70 o 
   2   7   2      198.77      151.86     24.47 o 
   3   7   2     2222.29     2161.98     54.30 o 
   4   7   2     9638.27    10561.71    157.20 o 
   5   7   2      577.92      609.85     20.74 o 
   6   7   2     5715.93     5934.35     91.11 o 
   7   7   2      506.83      600.09     22.28 o 
   8   7   2     1719.03     1729.19     39.12 o 
   9   7   2      235.94      236.91     18.18 o 
  10   7   2     2672.40     2854.35     62.23 o 
  11   7   2      297.15      252.57     20.17 o 
  12   7   2      426.59      364.42     23.66 o 
  13   7   2      666.36      686.21     31.16 o 
  14   7   2      226.58      227.27     21.97 o 
  15   7   2     4422.28     4230.54     89.13 o 
  16   7   2      153.49      160.22     25.52 o 
  17   7   2     1692.23     1605.13     59.47 o 
  18   7   2      749.61      752.46     45.99 o 
  19   7   2      729.34      723.10     52.07 o 
  20   7   2       48.15        8.19     23.23 o 
  21   7   2      592.15      607.99     44.25 o 
  22   7   2      291.62      243.51     40.89 o 
  23   7   2      592.40      556.83     63.45 o 
  24   7   2       48.57       34.08     38.94 o 
  25   7   2      393.12      344.29     63.52 o 
  26   7   2      160.80      209.07     87.11 o 
  27   7   2      302.43      299.61     72.25 o 
  28   7   2       13.69       18.49     55.03 o 
   0   8   2      247.37      270.57     25.50 o 
   1   8   2        7.29       26.02     11.16 o 
   2   8   2     1132.76     1156.77     50.51 o 
   3   8   2      129.09      121.91     26.78 o 
   4   8   2      177.68      158.51     20.71 o 
   5   8   2    10773.05    11407.24    170.87 o 
   6   8   2     2051.01     2040.42     45.16 o 
   7   8   2      375.88      383.26     19.16 o 
   8   8   2      619.34      584.09     23.30 o 
   9   8   2      635.91      614.65     25.75 o 
  10   8   2      507.70      533.17     24.77 o 
  11   8   2      278.24      253.34     24.95 o 
  12   8   2      248.67      261.77     22.52 o 
  13   8   2       43.47       28.33     15.39 o 
  14   8   2       49.44       37.17     17.08 o 
  15   8   2     1164.87     1099.26     47.58 o 
  16   8   2      832.16      744.32     42.31 o 
  17   8   2     2376.91     2339.90     72.96 o 
  18   8   2      312.79      297.87     32.65 o 
  19   8   2      305.81      308.26     33.60 o 
  20   8   2      204.75      166.63     30.09 o 
  21   8   2     1449.36     1547.57     74.40 o 
  22   8   2      280.93      346.71     58.51 o 
  23   8   2      474.26      587.83     81.93 o 
  24   8   2       28.02       79.41     50.28 o 
  25   8   2      513.21      558.00     99.99 o 
  26   8   2       58.23      105.38    111.77 o 
  27   8   2      106.61      135.16     63.52 o 
  28   8   2      580.67      751.13    150.72 o 
   0   9   2     1518.46     1536.44     58.37 o 
   1   9   2     1459.02     1336.30     37.78 o 
   2   9   2     2003.41     1853.86     52.70 o 
   3   9   2      313.91      346.74     30.02 o 
   4   9   2     5353.37     5285.48    109.98 o 
   5   9   2     1309.42     1357.87     82.68 o 
   6   9   2      708.91      660.34     37.18 o 
   7   9   2      704.74      644.70     25.64 o 
   8   9   2     2723.00     2816.15     59.27 o 
   9   9   2     7684.41     7611.09    125.98 o 
  10   9   2      697.89      719.86     31.16 o 
  11   9   2      651.72      739.99     32.54 o 
  12   9   2      994.45      924.85     40.62 o 
  13   9   2     1019.50      965.28     38.81 o 
  14   9   2     1602.23     1557.31     52.27 o 
  15   9   2      851.23      895.76     44.55 o 
  16   9   2      876.21      837.72     45.89 o 
  17   9   2      438.19      347.39     33.71 o 
  18   9   2      893.70      905.64     52.94 o 
  19   9   2      508.13      534.52     44.95 o 
  20   9   2      296.95      312.89     39.01 o 
  21   9   2       61.82       68.43     37.34 o 
  22   9   2      331.18      416.15     54.18 o 
  23   9   2      173.86      129.47    150.56 o 
  24   9   2      266.37      190.65     87.22 o 
  25   9   2       62.17      -17.75     75.59 o 
  26   9   2      331.63      366.77    118.28 o 
  27   9   2       35.12      -49.12     81.10 o 
  28   9   2      560.07      592.31    141.23 o 
   0  10   2     1591.14     1646.15     62.42 o 
   1  10   2     1151.28     1231.94     37.78 o 
   2  10   2      258.91      263.56     29.46 o 
   3  10   2     4346.57     4534.61     91.82 o 
   4  10   2      563.99      581.98     38.97 o 
   5  10   2      128.83      107.00     22.77 o 
   6  10   2      439.89      487.06     41.16 o 
   7  10   2       70.41       57.19     12.72 o 
   8  10   2     2930.49     3020.85     63.35 o 
   9  10   2     3262.92     3141.67     66.15 o 
  10  10   2      181.39      169.73     19.63 o 
  11  10   2      263.81      267.39     27.10 o 
  12  10   2      266.73      234.92     23.28 o 
  13  10   2      137.58      165.70     22.18 o 
  14  10   2     1848.02     1865.65     60.63 o 
  15  10   2     1295.01     1190.61     55.84 o 
  16  10   2      491.45      410.39     44.24 o 
  17  10   2      783.15      748.46     72.04 o 
  18  10   2      489.75      551.24     48.85 o 
  19  10   2      396.39      385.60     50.03 o 
  20  10   2      517.43      584.88     73.67 o 
  21  10   2       25.52       28.62     46.74 o 
  22  10   2      212.12      229.12     61.40 o 
  23  10   2      341.68      341.37    102.36 o 
  24  10   2     1617.73     1561.94    181.47 o 
  25  10   2       59.90       55.24     77.88 o 
  26  10   2       16.21       57.69     80.79 o 
  27  10   2       53.01      135.57     92.88 o 
   0  11   2      185.50      180.03     27.96 o 
   1  11   2    11925.98    11980.89    218.71 o 
   2  11   2      621.98      558.53     33.04 o 
   3  11   2     7835.40     7454.24    136.74 o 
   4  11   2     1099.00     1142.04     64.19 o 
   5  11   2      232.33      247.29     34.20 o 
   6  11   2     1246.51     1153.25     46.64 o 
   7  11   2     1256.31     1276.38     51.97 o 
   8  11   2      463.51      420.56     35.05 o 
   9  11   2      582.84      589.77     31.74 o 
  10  11   2      135.69      148.35     26.93 o 
  11  11   2      127.36      144.93     23.72 o 
  12  11   2      306.07      301.75     31.47 o 
  13  11   2      495.37      470.67     38.74 o 
  14  11   2     3953.34     3916.25    113.70 o 
  15  11   2        3.14        5.46     25.94 o 
  16  11   2      259.94      215.53     40.25 o 
  17  11   2       63.91       44.21     31.89 o 
  18  11   2      459.98      486.66     53.41 o 
  19  11   2      297.67      374.74     50.63 o 
  20  11   2      868.35      713.65     78.59 o 
  21  11   2      282.54      368.00     66.64 o 
  22  11   2        3.03       31.21     70.69 o 
  23  11   2      244.13      379.16    114.15 o 
  24  11   2       38.13       31.37     72.37 o 
  25  11   2      157.58      191.42     97.47 o 
  26  11   2      101.05      188.51     97.32 o 
   0  12   2      781.04      792.72     46.94 o 
   1  12   2      257.94      259.60     26.87 o 
   2  12   2       48.56       97.97     20.93 o 
   3  12   2     2780.33     2709.48     73.94 o 
   4  12   2       63.62       43.15     19.98 o 
   5  12   2      203.11      231.97     25.20 o 
   6  12   2      214.96      211.86     25.34 o 
   7  12   2     1277.10     1276.74     51.50 o 
   8  12   2      379.47      311.06     31.84 o 
   9  12   2      225.00      286.41     28.86 o 
  10  12   2        7.15      -23.56     17.94 o 
  11  12   2      532.41      445.32     34.46 o 
  12  12   2      901.02      895.90     47.29 o 
  13  12   2     2356.83     2291.74     73.70 o 
  14  12   2      118.96      111.39     31.38 o 
  15  12   2       90.09       73.34     29.60 o 
  16  12   2       25.07       74.41     31.14 o 
  17  12   2      978.16      993.51     77.76 o 
  18  12   2      829.80      759.12     56.83 o 
  19  12   2      310.12      214.42     47.12 o 
  20  12   2      147.42      168.65     54.50 o 
  21  12   2     1433.49     1293.76    103.13 o 
  22  12   2      391.29      307.25     96.70 o 
  23  12   2      372.57      581.75    125.32 o 
  24  12   2       12.88       13.92     78.49 o 
  25  12   2     1563.03     1844.40    200.14 o 
  26  12   2      164.54      245.58    103.13 o 
   0  13   2    10358.92     9731.37    237.77 o 
   1  13   2      129.67      133.97     23.63 o 
   2  13   2      189.25      256.83     27.34 o 
   3  13   2      146.33      160.72     25.12 o 
   4  13   2     3473.16     3348.28     84.46 o 
   5  13   2      139.12      135.28     23.67 o 
   6  13   2     2814.14     2900.89     75.44 o 
   7  13   2     1117.95     1033.70     47.89 o 
   8  13   2     1065.20     1044.15     49.64 o 
   9  13   2     1440.02     1502.62     60.40 o 
  10  13   2      808.23      793.72     39.78 o 
  11  13   2       83.62       98.01     24.97 o 
  12  13   2     1900.93     1902.45     64.47 o 
  13  13   2      564.02      539.99     44.42 o 
  14  13   2       12.56       18.57     26.91 o 
  15  13   2       65.11       75.89     31.29 o 
  16  13   2      113.81      130.43     56.54 o 
  17  13   2     1520.92     1360.82     71.29 o 
  18  13   2      121.03      110.68     35.28 o 
  19  13   2      202.10      241.24     51.13 o 
  20  13   2      214.73      222.69     50.89 o 
  21  13   2       23.65       11.75     39.12 o 
  22  13   2       45.17       72.73     76.12 o 
  23  13   2      465.61      324.38    102.67 o 
  24  13   2      488.75      366.16    117.36 o 
  25  13   2      143.07      230.89    109.86 o 
   0  14   2      119.09      171.99     39.96 o 
   1  14   2     2017.27     1914.49     72.44 o 
   2  14   2      165.10      183.87     27.41 o 
   3  14   2        4.25      -27.54     19.23 o 
   4  14   2       29.72       19.43     21.51 o 
   5  14   2      524.82      474.15     34.58 o 
   6  14   2      350.04      330.31     30.97 o 
   7  14   2      355.45      385.91     33.50 o 
   8  14   2      714.92      743.97     42.36 o 
   9  14   2      658.78      794.98     47.42 o 
  10  14   2      445.26      458.45     34.04 o 
  11  14   2     1800.65     1828.28     64.47 o 
  12  14   2     1305.25     1373.42     77.79 o 
  13  14   2      125.57      121.36     37.85 o 
  14  14   2      211.60      245.28     63.52 o 
  15  14   2      696.41      670.04     54.24 o 
  16  14   2      523.02      563.86     52.36 o 
  17  14   2       38.88       33.72     33.33 o 
  18  14   2      644.98      768.12     71.57 o 
  19  14   2       70.80       64.96     43.65 o 
  20  14   2      526.04      668.92    155.97 o 
  21  14   2      500.29      619.05     88.19 o 
  22  14   2      477.64      417.00     81.13 o 
  23  14   2      107.84       83.09     80.94 o 
  24  14   2      940.69     1015.99    161.27 o 
   0  15   2     2508.43     2554.40    133.60 o 
   1  15   2     3964.61     3784.72    118.40 o 
   2  15   2      276.67      246.19     39.40 o 
   3  15   2     4838.04     4443.56    130.36 o 
   4  15   2      896.74      975.78     82.05 o 
   5  15   2       71.80      102.93     26.91 o 
   6  15   2      118.23       97.56     25.67 o 
   7  15   2     2680.15     2575.02     75.51 o 
   8  15   2      774.25      781.09     44.88 o 
   9  15   2      521.75      584.41     42.41 o 
  10  15   2     3530.26     3427.82     98.83 o 
  11  15   2      139.50      131.63     40.05 o 
  12  15   2       67.18       89.21     40.89 o 
  13  15   2       99.01      125.10     42.33 o 
  14  15   2     1444.57     1569.06     77.13 o 
  15  15   2      680.15      609.99     54.71 o 
  16  15   2      305.63      310.01     45.91 o 
  17  15   2      410.83      398.24     49.47 o 
  18  15   2      186.41      134.04     48.60 o 
  19  15   2       89.92      130.22     50.29 o 
  20  15   2      141.15       95.68     48.41 o 
  21  15   2      528.51      612.53     74.48 o 
  22  15   2       57.19      128.07     85.53 o 
  23  15   2      215.82      135.26     91.81 o 
   0  16   2     2862.66     2879.88    146.27 o 
   1  16   2      894.13     1032.61     68.27 o 
   2  16   2       25.09       63.58     31.88 o 
   3  16   2      164.71      209.56     64.36 o 
   4  16   2      119.78      122.07     37.42 o 
   5  16   2      861.27      788.39     59.47 o 
   6  16   2      467.20      484.55     51.13 o 
   7  16   2      395.82      445.98     49.45 o 
   8  16   2      222.70      243.89     49.84 o 
   9  16   2     1370.60     1332.90     58.14 o 
  10  16   2      529.20      501.42     40.72 o 
  11  16   2      697.46      756.03     46.62 o 
  12  16   2       93.24       49.76     29.16 o 
  13  16   2      718.78      742.01     53.75 o 
  14  16   2      877.16      890.97     73.99 o 
  15  16   2      420.28      414.29     63.28 o 
  16  16   2      120.79       50.96     36.39 o 
  17  16   2      239.29      314.01     56.04 o 
  18  16   2      101.64       70.85     48.36 o 
  19  16   2      103.62       70.76     61.94 o 
  20  16   2       36.12       -5.93     46.01 o 
  21  16   2      466.36      622.57    164.72 o 
  22  16   2      403.64      366.77    115.06 o 
   0  17   2     4569.93     4395.28    192.89 o 
   1  17   2      224.85      266.02     45.16 o 
   2  17   2      441.86      512.65     52.71 o 
   3  17   2      227.52      246.19     70.19 o 
   4  17   2     1413.61     1274.54     73.62 o 
   5  17   2      910.00      817.00     62.55 o 
   6  17   2      137.99      159.73     40.58 o 
   7  17   2      131.69      130.43     38.96 o 
   8  17   2     1741.61     1672.95     75.70 o 
   9  17   2      276.12      271.85     40.86 o 
  10  17   2      240.29      191.56     38.80 o 
  11  17   2     1365.06     1387.92     74.58 o 
  12  17   2      474.86      527.70     64.86 o 
  13  17   2      775.67      713.46    116.83 o 
  14  17   2      313.23      324.83     57.62 o 
  15  17   2      235.91      266.90     54.49 o 
  16  17   2      264.58      292.38     57.13 o 
  17  17   2       22.44       18.42     44.04 o 
  18  17   2        9.89       55.34     47.29 o 
  19  17   2      187.06      228.29     58.79 o 
  20  17   2      564.24      478.13     71.50 o 
  21  17   2       42.77      143.73     74.80 o 
   0  18   2       29.02       43.55     94.10 o 
   1  18   2      365.32      393.63     51.80 o 
   2  18   2       14.27       90.36     37.50 o 
   3  18   2       48.34       82.74     42.27 o 
   4  18   2      131.19      163.63     42.97 o 
   5  18   2      206.75      267.86     46.45 o 
   6  18   2      715.97      633.45     60.32 o 
   7  18   2     1701.31     1647.19     87.36 o 
   8  18   2      867.10      781.82     66.17 o 
   9  18   2      310.00      317.50     51.06 o 
  10  18   2      292.11      295.76     44.83 o 
  11  18   2      303.06      318.74     44.13 o 
  12  18   2      235.54      222.86     47.34 o 
  13  18   2       91.71       75.17     36.97 o 
  14  18   2       12.23       12.26     38.72 o 
  15  18   2      317.40      343.49     75.02 o 
  16  18   2      100.77      152.73     65.74 o 
  17  18   2      182.62      198.99     71.87 o 
  18  18   2      677.62      819.11    106.11 o 
  19  18   2      389.84      225.73     77.30 o 
  20  18   2      388.24      482.77    178.41 o 
   0  19   2     1273.59     1104.06    184.84 o 
   1  19   2      472.86      340.59     53.22 o 
   2  19   2      181.44      230.66     47.56 o 
   3  19   2      174.47      111.60     41.62 o 
   4  19   2     1728.32     1724.79     90.77 o 
   5  19   2      719.57      651.55     84.73 o 
   6  19   2       63.47       40.33     38.09 o 
   7  19   2      118.86      173.41     46.08 o 
   8  19   2     1813.20     1756.46     93.09 o 
   9  19   2       69.84       84.93     42.53 o 
  10  19   2      329.08      366.04     55.24 o 
  11  19   2      107.95       97.06     38.09 o 
  12  19   2      253.80      357.81     54.47 o 
  13  19   2      438.80      351.72     66.72 o 
  14  19   2      538.82      525.80     82.11 o 
  15  19   2      107.58      129.14     51.93 o 
  16  19   2      658.73      852.56    105.65 o 
  17  19   2      868.37      939.18    112.77 o 
  18  19   2       32.82       91.46     70.82 o 
   0  20   2      206.16      242.59     71.95 o 
   1  20   2      139.38      129.88     44.18 o 
   2  20   2      307.83      296.68     53.00 o 
   3  20   2       89.15       84.60     42.43 o 
   4  20   2        8.02       -5.72     37.95 o 
   5  20   2      350.58      313.75     52.65 o 
   6  20   2      165.96      142.02     46.74 o 
   7  20   2      179.95      181.69     48.83 o 
   8  20   2       95.20       10.52     38.50 o 
   9  20   2      441.87      364.37     56.51 o 
  10  20   2      462.16      394.69     60.46 o 
  11  20   2       43.49       16.05     37.04 o 
  12  20   2      140.42       80.69     44.50 o 
  13  20   2      596.40      528.84     66.27 o 
  14  20   2      256.74      245.26     50.76 o 
  15  20   2       59.60       14.03     61.26 o 
  16  20   2      300.29      366.25     88.53 o 
  17  20   2      133.07      119.27    159.67 o 
   0  21   2      212.38      193.44     69.46 o 
   1  21   2      601.82      657.33     68.93 o 
   2  21   2      254.13      206.47     51.23 o 
   3  21   2      482.00      557.56     65.22 o 
   4  21   2      440.09      555.03     66.22 o 
   5  21   2      841.43      822.15     87.81 o 
   6  21   2      307.92      249.97     53.65 o 
   7  21   2      470.08      481.86     64.47 o 
   8  21   2       82.42      108.52     47.14 o 
   9  21   2      513.57      380.68     58.43 o 
  10  21   2      244.66      245.45     56.15 o 
  11  21   2      456.76      495.72     58.99 o 
  12  21   2      247.58      229.12     53.65 o 
  13  21   2        0.78       29.90     48.23 o 
  14  21   2      167.99       82.04     60.91 o 
  15  21   2      655.40      371.55    351.24 o 
   0  22   2      118.01       21.48     60.63 o 
   1  22   2      334.68      382.50     60.29 o 
   2  22   2      136.71      163.77     51.25 o 
   3  22   2      166.95      164.38     51.45 o 
   4  22   2      178.40      218.14     54.03 o 
   5  22   2      479.77      415.88     63.22 o 
   6  22   2      565.24      567.58     68.81 o 
   7  22   2      960.25     1020.63     84.75 o 
   8  22   2        4.13      -22.75     40.70 o 
   9  22   2      321.61      268.58     59.97 o 
  10  22   2      155.14      175.69     53.69 o 
  11  22   2       41.07       49.36     51.42 o 
  12  22   2        5.76       43.49     50.31 o 
   0  23   2     1544.74     1739.71    149.12 o 
   1  23   2       68.96       67.57     49.73 o 
   2  23   2      200.56      198.51     56.25 o 
   3  23   2       20.56       53.93     48.96 o 
   4  23   2     2068.82     2091.58    114.02 o 
   5  23   2      369.30      327.09     61.39 o 
   6  23   2       22.26       43.71     49.79 o 
   7  23   2      114.46      212.19     58.45 o 
   8  23   2      511.05      471.01     71.77 o 
   9  23   2      182.50      150.16     67.24 o 
   0  24   2       82.13       70.31     75.93 o 
   1  24   2       29.70       48.50     50.86 o 
   2  24   2       45.81       89.64     54.19 o 
   3  24   2        5.90       37.31     69.68 o 
   4  24   2       38.16       70.90     52.53 o 
   2   0   3    39101.94    38016.58    941.76 o 
   4   0   3     1853.64     1704.77     49.58 o 
   6   0   3    14020.25    13848.81    368.46 o
[truncated: 254,502 more chars]
